# Supplementary material for: Hypermethylated PCDHGB7 as a Biomarker for Early Detection of Endometrial Cancer in Endometrial Brush Samples and Cervical Scrapings
Source: Front Mol Biosci. 2022 Jan 4;8:774215. doi: 10.3389/fmolb.2021.774215 (PMC8763697; doi:10.3389/fmolb.2021.774215)
Supplement: Supplementary file 4 [file DataSheet1.xlsx]

## Sheet: TableS1
Sample-ID	Type	Age	Clinical_stage	Histological_type	Sample_type	BMI	cg08938584	cg10435816	cg13933262	cg14011639	cg17011276	cg23563234	Methylation Level (%)
TCGA-BG-A18B-01	Cancer	53	Stage I	Endometrioid endometrial adenocarcinoma	Primary Tumor	43.6599	0.572	0.6247	0.7827	0.6833	0.5775	0.7235	0.660617
TCGA-PG-A916-01	Cancer	70	Stage I	Endometrioid endometrial adenocarcinoma	Primary Tumor		0.477167	0.315167	0.403033	0.177233	0.3749	0.3702	0.35295
TCGA-A5-A2K2-01	Cancer	77	Stage IA	Serous endometrial adenocarcinoma	Primary Tumor	20.8117	0.4787	0.4508	0.4617	0.4049	0.4076	0.3943	0.433
TCGA-A5-A0G1-01	Cancer	67	Stage IA	Serous endometrial adenocarcinoma	Primary Tumor	20.9042	0.4748	0.0886	0.0261	0.0682	0.4095	0.2125	0.213283
TCGA-EO-A3KX-01	Cancer	80	Stage IA	Endometrioid endometrial adenocarcinoma	Primary Tumor	20.9275	0.5772	0.5442	0.6823	0.6233	0.5915	0.61	0.60475
TCGA-AX-A3G6-01	Cancer	67	Stage IA	Serous endometrial adenocarcinoma	Primary Tumor	21.5139	0.6808	0.5966	0.8319	0.8326	0.6619	0.69	0.715633
TCGA-BS-A0U5-01	Cancer	76	Stage IA	Endometrioid endometrial adenocarcinoma	Primary Tumor	21.6713	0.2547	0.1209	0.0226	0.0734	0.1993	0.1622	0.13885
TCGA-AP-A1DK-01	Cancer	53	Stage IA	Endometrioid endometrial adenocarcinoma	Primary Tumor	21.875	0.7563	0.9531	0.9548	0.8642	0.8259	0.9258	0.880017
TCGA-AX-A1CP-01	Cancer	84	Stage IA	Serous endometrial adenocarcinoma	Primary Tumor	22.6003	0.1162	0.0453	0.045	0.0632	0.1067	0.1303	0.08445
TCGA-KP-A3W1-01	Cancer	76	Stage IA	Serous endometrial adenocarcinoma	Primary Tumor	22.8374	0.6388	0.8693	0.9004	0.7908	0.7014	0.8246	0.78755
TCGA-B5-A1MW-01	Cancer	55	Stage IA	Endometrioid endometrial adenocarcinoma	Primary Tumor	23.3355	0.4779	0.3709	0.514	0.411	0.4026	0.3694	0.4243
TCGA-D1-A3JP-01	Cancer	61	Stage IA	Serous endometrial adenocarcinoma	Primary Tumor	23.3377	0.4692	0.3102	0.3914	0.3212	0.4526	0.4824	0.4045
TCGA-AJ-A3EL-01	Cancer	47	Stage IA	Endometrioid endometrial adenocarcinoma	Primary Tumor	23.7253	0.7228	0.9059	0.945	0.7126	0.8081	0.8853	0.82995
TCGA-D1-A17Q-01	Cancer	54	Stage IA	Endometrioid endometrial adenocarcinoma	Primary Tumor	23.8087	0.4658	0.3619	0.239	0.3475	0.4254	0.3901	0.371617
TCGA-AJ-A3EK-01	Cancer	53	Stage IA	Endometrioid endometrial adenocarcinoma	Primary Tumor	24.3418	0.4823	0.2905	0.5106	0.4473	0.4285	0.4721	0.43855
TCGA-AJ-A3BG-01	Cancer	65	Stage IA	Mixed serous and endometrioid	Primary Tumor	24.841	0.5936	0.6354	0.6493	0.5842	0.5504	0.6703	0.613867
TCGA-A5-A0GG-01	Cancer	76	Stage IA	Endometrioid endometrial adenocarcinoma	Primary Tumor	25	0.4871	0.8606	0.9094	0.8503	0.729	0.8006	0.772833
TCGA-AX-A3G8-01	Cancer	76	Stage IA	Endometrioid endometrial adenocarcinoma	Primary Tumor	25.1532	0.3098	0.0665	0.0689	0.1443	0.2367	0.2415	0.17795
TCGA-D1-A15X-01	Cancer	45	Stage IA	Serous endometrial adenocarcinoma	Primary Tumor	25.2092	0.3424	0.3887	0.0365	0.3417	0.4712	0.4432	0.337283
TCGA-EY-A2OP-01	Cancer	63	Stage IA	Endometrioid endometrial adenocarcinoma	Primary Tumor	25.3333	0.1454	0.0274	0.0202	0.0723	0.1114	0.145	0.08695
TCGA-EY-A1GF-01	Cancer	75	Stage IA	Endometrioid endometrial adenocarcinoma	Primary Tumor	26.079	0.7659	0.9144	0.9322	0.9082	0.7888	0.881	0.865083
TCGA-D1-A174-01	Cancer	51	Stage IA	Endometrioid endometrial adenocarcinoma	Primary Tumor	26.3702	0.6295	0.8569	0.8595	0.7622	0.7342	0.7663	0.7681
TCGA-EC-A1NJ-01	Cancer	73	Stage IA	Endometrioid endometrial adenocarcinoma	Primary Tumor	26.4855	0.7215	0.9022	0.899	0.8903	0.7872	0.8743	0.84575
TCGA-EO-A3KW-01	Cancer	72	Stage IA	Serous endometrial adenocarcinoma	Primary Tumor	26.4855	0.4139	0.1025	0.0256	0.1901	0.3785	0.3209	0.238583
TCGA-EO-A3AS-01	Cancer	86	Stage IA	Endometrioid endometrial adenocarcinoma	Primary Tumor	26.8407	0.6133	0.6025	0.6331	0.332	0.5836	0.612	0.56275
TCGA-D1-A3DH-01	Cancer	71	Stage IA	Endometrioid endometrial adenocarcinoma	Primary Tumor	26.9274	0.3145	0.0267	0.0324	0.0543	0.2255	0.1109	0.127383
TCGA-AX-A2HH-01	Cancer	60	Stage IA	Endometrioid endometrial adenocarcinoma	Primary Tumor	27.0552	0.7866	0.9581	0.9687	0.9176	0.8177	0.9554	0.900683
TCGA-EY-A549-01	Cancer	78	Stage IA	Endometrioid endometrial adenocarcinoma	Primary Tumor	27.1809	0.5944	0.6846	0.7666	0.6944	0.6425	0.7005	0.6805
TCGA-EY-A548-01	Cancer	83	Stage IA	Endometrioid endometrial adenocarcinoma	Primary Tumor	27.1816	0.489	0.379	0.3855	0.4451	0.4229	0.4448	0.427717
TCGA-EO-A1Y8-01	Cancer	87	Stage IA	Serous endometrial adenocarcinoma	Primary Tumor	27.2096	0.6074	0.6751	0.7311	0.6919	0.5957	0.6571	0.659717
TCGA-A5-A0GR-01	Cancer	69	Stage IA	Endometrioid endometrial adenocarcinoma	Primary Tumor	28.089	0.6592	0.6187	0.7266	0.7459	0.7009	0.7641	0.702567
TCGA-AP-A0LS-01	Cancer	63	Stage IA	Endometrioid endometrial adenocarcinoma	Primary Tumor	28.3604	0.5509	0.6202	0.7216	0.6175	0.5694	0.6256	0.617533
TCGA-B5-A11Z-01	Cancer	61	Stage IA	Endometrioid endometrial adenocarcinoma	Primary Tumor	28.3937	0.5285	0.5614	0.6303	0.646	0.5012	0.7601	0.604583
TCGA-AP-A1E1-01	Cancer	74	Stage IA	Endometrioid endometrial adenocarcinoma	Primary Tumor	28.5156	0.5867	0.7567	0.7691	0.7594	0.6672	0.762	0.71685
TCGA-B5-A11V-01	Cancer	64	Stage IA	Endometrioid endometrial adenocarcinoma	Primary Tumor	28.8044	0.5044	0.1185	0.0354	0.2317	0.4519	0.1957	0.256267
TCGA-EY-A1GP-01	Cancer	54	Stage IA	Endometrioid endometrial adenocarcinoma	Primary Tumor	28.8415	0.7144	0.7063	0.6341	0.6554	0.7751	0.6542	0.689917
TCGA-D1-A0ZN-01	Cancer	60	Stage IA	Endometrioid endometrial adenocarcinoma	Primary Tumor	29.0533	0.5327	0.2359	0.4367	0.3485	0.5222	0.4518	0.4213
TCGA-A5-A1OF-01	Cancer	47	Stage IA	Mixed serous and endometrioid	Primary Tumor	29.1363	0.6512	0.7533	0.7877	0.6802	0.6606	0.7515	0.714083
TCGA-AJ-A3OK-01	Cancer	73	Stage IA	Serous endometrial adenocarcinoma	Primary Tumor	29.2969	0.6537	0.6638	0.702	0.7212	0.6942	0.7037	0.689767
TCGA-EO-A2CG-01	Cancer	69	Stage IA	Serous endometrial adenocarcinoma	Primary Tumor	29.4321	0.4953	0.3035	0.4017	0.3107	0.4501	0.373	0.38905
TCGA-B5-A11N-01	Cancer	69	Stage IA	Endometrioid endometrial adenocarcinoma	Primary Tumor	29.7265	0.7635	0.8443	0.6768	0.7731	0.8233	0.8842	0.7942
TCGA-B5-A11G-01	Cancer	71	Stage IA	Endometrioid endometrial adenocarcinoma	Primary Tumor	30.0781	0.5083	0.5081	0.517	0.4673	0.5044	0.4929	0.499667
TCGA-D1-A1O5-01	Cancer	61	Stage IA	Endometrioid endometrial adenocarcinoma	Primary Tumor	30.863	0.4601	0.3159	0.4024	0.3487	0.4293	0.3652	0.386933
TCGA-D1-A17C-01	Cancer	78	Stage IA	Endometrioid endometrial adenocarcinoma	Primary Tumor	31.2488	0.4086	0.1008	0.041	0.1645	0.3108	0.2809	0.217767
TCGA-AJ-A3NE-11	Normal	46	Stage IA	Endometrioid endometrial adenocarcinoma	Solid Tissue Normal	31.25	0.5867	0.6873	0.7855	0.6464	0.6129	0.6731	0.665317
TCGA-A5-A2K3-01	Cancer	68	Stage IA	Serous endometrial adenocarcinoma	Primary Tumor	31.25	0.5658	0.5712	0.6276	0.5105	0.6314	0.6644	0.59515
TCGA-AJ-A3NE-01	Cancer	46	Stage IA	Endometrioid endometrial adenocarcinoma	Primary Tumor	31.25	0.5557	0.4592	0.6609	0.4126	0.5304	0.5308	0.524933
TCGA-B5-A1MV-01	Cancer	84	Stage IA	Endometrioid endometrial adenocarcinoma	Primary Tumor	31.5776	0.72	0.7401	0.8522	0.8401	0.7786	0.812	0.7905
TCGA-D1-A17F-01	Cancer	68	Stage IA	Endometrioid endometrial adenocarcinoma	Primary Tumor	31.6456	0.5895	0.657	0.7331	0.6918	0.5853	0.6585	0.652533
TCGA-PG-A7D5-01	Cancer	62	Stage IA	Serous endometrial adenocarcinoma	Primary Tumor	31.6456	0.4882	0.4949	0.4987	0.3744	0.4857	0.5528	0.48245
TCGA-BG-A18A-01	Cancer	74	Stage IA	Endometrioid endometrial adenocarcinoma	Primary Tumor	32.0073	0.3883	0.3033	0.0345	0.1665	0.3012	0.4086	0.267067
TCGA-EY-A1GD-01	Cancer	51	Stage IA	Endometrioid endometrial adenocarcinoma	Primary Tumor	32.05	0.4416	0.45	0.4712	0.3535	0.3822	0.4431	0.4236
TCGA-FI-A2F9-01	Cancer	79	Stage IA	Endometrioid endometrial adenocarcinoma	Primary Tumor	32.3265	0.5417	0.462	0.5273	0.5648	0.5036	0.5223	0.520283
TCGA-D1-A17T-01	Cancer	67	Stage IA	Endometrioid endometrial adenocarcinoma	Primary Tumor	32.831	0.6319	0.6678	0.8263	0.5594	0.6711	0.7513	0.684633
TCGA-AP-A1DO-01	Cancer	62	Stage IA	Endometrioid endometrial adenocarcinoma	Primary Tumor	32.8731	0.6363	0.5274	0.5174	0.4945	0.6418	0.5709	0.564717
TCGA-EY-A2OQ-01	Cancer	61	Stage IA	Endometrioid endometrial adenocarcinoma	Primary Tumor	32.8824	0.4367	0.1551	0.0208	0.1164	0.4875	0.1849	0.233567
TCGA-FI-A2EU-01	Cancer	68	Stage IA	Serous endometrial adenocarcinoma	Primary Tumor	32.9507	0.5811	0.6583	0.6826	0.6135	0.6164	0.6358	0.631283
TCGA-B5-A3FH-01	Cancer	74	Stage IA	Endometrioid endometrial adenocarcinoma	Primary Tumor	33.2031	0.6402	0.6833	0.5648	0.5589	0.6974	0.6752	0.636633
TCGA-EY-A1GJ-01	Cancer	73	Stage IA	Endometrioid endometrial adenocarcinoma	Primary Tumor	33.2031	0.5481	0.556	0.6522	0.5982	0.5419	0.6212	0.586267
TCGA-AP-A1DP-01	Cancer	70	Stage IA	Endometrioid endometrial adenocarcinoma	Primary Tumor	33.2479	0.4943	0.4696	0.4222	0.4346	0.4355	0.4929	0.458183
TCGA-EY-A1GR-01	Cancer	67	Stage IA	Endometrioid endometrial adenocarcinoma	Primary Tumor	34.1598	0.6735	0.8259	0.8168	0.783	0.6848	0.7554	0.756567
TCGA-FI-A3PV-01	Cancer	68	Stage IA	Serous endometrial adenocarcinoma	Primary Tumor	34.6809	0.1655	0.0228	0.0268	0.0492	0.1106	0.1515	0.0877333
TCGA-KJ-A3U4-01	Cancer	55	Stage IA	Serous endometrial adenocarcinoma	Primary Tumor	35.2617	0.6867	0.8573	0.8709	0.6391	0.7825	0.8118	0.774717
TCGA-EY-A3L3-01	Cancer	82	Stage IA	Serous endometrial adenocarcinoma	Primary Tumor	35.4925	0.2409	0.0352	0.0344	0.0845	0.1943	0.2021	0.1319
TCGA-D1-A1NZ-01	Cancer	60	Stage IA	Endometrioid endometrial adenocarcinoma	Primary Tumor	35.5999	0.6093	0.4861	0.4171	0.4297	0.7225	0.6112	0.545983
TCGA-BG-A18C-01	Cancer	72	Stage IA	Endometrioid endometrial adenocarcinoma	Primary Tumor	36.1323	0.6334	0.7521	0.8388	0.7679	0.6648	0.7538	0.735133
TCGA-BS-A0WQ-01	Cancer	55	Stage IA	Endometrioid endometrial adenocarcinoma	Primary Tumor	36.3281	0.4542	0.31	0.1169	0.1546	0.4959	0.534	0.344267
TCGA-B5-A11O-01	Cancer	62	Stage IA	Endometrioid endometrial adenocarcinoma	Primary Tumor	36.388	0.5422	0.312	0.0696	0.1409	0.5022	0.3308	0.316283
TCGA-AP-A1DM-01	Cancer	60	Stage IA	Endometrioid endometrial adenocarcinoma	Primary Tumor	36.391	0.5961	0.5004	0.2897	0.2053	0.586	0.6159	0.465567
TCGA-D1-A17K-01	Cancer	74	Stage IA	Endometrioid endometrial adenocarcinoma	Primary Tumor	37.4214	0.6208	0.7476	0.8175	0.7319	0.6466	0.7301	0.71575
TCGA-BG-A0VW-01	Cancer	77	Stage IA	Endometrioid endometrial adenocarcinoma	Primary Tumor	37.7297	0.7066	0.9097	0.9158	0.8778	0.7969	0.8493	0.842683
TCGA-EY-A1GE-01	Cancer	67	Stage IA	Endometrioid endometrial adenocarcinoma	Primary Tumor	37.8329	0.2724	0.1758	0.0718	0.110733	0.159233	0.1951	0.164178
TCGA-B5-A3FD-01	Cancer	70	Stage IA	Endometrioid endometrial adenocarcinoma	Primary Tumor	37.9839	0.0674	0.2094	0.031	0.0719	0.0633	0.1231	0.09435
TCGA-AP-A059-01	Cancer	69	Stage IA	Endometrioid endometrial adenocarcinoma	Primary Tumor	38.6719	0.6331	0.5226	0.5322	0.5712	0.6579	0.566	0.5805
TCGA-AJ-A3NC-01	Cancer	63	Stage IA	Endometrioid endometrial adenocarcinoma	Primary Tumor	38.9739	0.4802	0.3521	0.3675	0.0964	0.471	0.4783	0.37425
TCGA-AJ-A3NC-11	Normal	63	Stage IA	Endometrioid endometrial adenocarcinoma	Solid Tissue Normal	38.9739	0.7697	0.8863	0.8266	0.4155	0.7838	0.8508	0.75545
TCGA-AJ-A5DW-01	Cancer	56	Stage IA	Endometrioid endometrial adenocarcinoma	Primary Tumor	39.0835	0.4434	0.2691	0.3485	0.3378	0.4262	0.4151	0.37335
TCGA-A5-A1OJ-01	Cancer	31	Stage IA	Endometrioid endometrial adenocarcinoma	Primary Tumor	39.1259	0.5291	0.3497	0.4408	0.5011	0.5039	0.5762	0.483467
TCGA-EY-A547-01	Cancer	75	Stage IA	Endometrioid endometrial adenocarcinoma	Primary Tumor	39.1929	0.7644	0.9576	0.962	0.8824	0.8108	0.8554	0.8721
TCGA-5B-A90C-01	Cancer	69	Stage IA	Endometrioid endometrial adenocarcinoma	Primary Tumor	39.2565	0.4995	0.5531	0.6288	0.5863	0.5488	0.5696	0.56435
TCGA-BS-A0UL-01	Cancer	54	Stage IA	Endometrioid endometrial adenocarcinoma	Primary Tumor	39.4464	0.6253	0.6353	0.5807	0.4487	0.4908	0.6732	0.575667
TCGA-D1-A1NS-01	Cancer	53	Stage IA	Endometrioid endometrial adenocarcinoma	Primary Tumor	39.7677	0.5516	0.5771	0.649	0.6051	0.5617	0.6092	0.592283
TCGA-EY-A1GH-01	Cancer	70	Stage IA	Endometrioid endometrial adenocarcinoma	Primary Tumor	40.4844	0.6401	0.5306	0.5172	0.5143	0.6804	0.5455	0.57135
TCGA-AJ-A3BI-01	Cancer	67	Stage IA	Endometrioid endometrial adenocarcinoma	Primary Tumor	40.5696	0.5097	0.3996	0.5387	0.4436	0.4349	0.4707	0.4662
TCGA-D1-A1NU-01	Cancer	74	Stage IA	Serous endometrial adenocarcinoma	Primary Tumor	40.7877	0.4186	0.09	0.0367	0.0738	0.3867	0.1146	0.186733
TCGA-B5-A1MZ-01	Cancer	54	Stage IA	Endometrioid endometrial adenocarcinoma	Primary Tumor	41.3703	0.6333	0.762	0.8379	0.7527	0.7084	0.7394	0.73895
TCGA-D1-A16R-01	Cancer	39	Stage IA	Endometrioid endometrial adenocarcinoma	Primary Tumor	41.5332	0.5718	0.529	0.6134	0.6105	0.5813	0.6756	0.596933
TCGA-D1-A17L-01	Cancer	81	Stage IA	Endometrioid endometrial adenocarcinoma	Primary Tumor	41.5765	0.6792	0.8691	0.9044	0.8188	0.7571	0.8538	0.813733
TCGA-E6-A2P9-01	Cancer	65	Stage IA	Endometrioid endometrial adenocarcinoma	Primary Tumor	41.7655	0.6003	0.4909	0.3663	0.4184	0.6159	0.6365	0.521383
TCGA-AJ-A8CT-01	Cancer	58	Stage IA	Endometrioid endometrial adenocarcinoma	Primary Tumor	42.2406	0.7158	0.8621	0.8714	0.7929	0.762	0.838	0.807033
TCGA-D1-A17S-01	Cancer	59	Stage IA	Endometrioid endometrial adenocarcinoma	Primary Tumor	42.5781	0.6002	0.6146	0.6793	0.6816	0.5944	0.649	0.636517
TCGA-BG-A0YU-01	Cancer	37	Stage IA	Endometrioid endometrial adenocarcinoma	Primary Tumor	43.4095	0.479	0.4034	0.5025	0.0593	0.4533	0.4499	0.391233
TCGA-BK-A6W4-01	Cancer	62	Stage IA	Endometrioid endometrial adenocarcinoma	Primary Tumor	43.4095	0.4568	0.4165	0.4562	0.4603	0.4467	0.461	0.449583
TCGA-EO-A3L0-01	Cancer	76	Stage IA	Endometrioid endometrial adenocarcinoma	Primary Tumor	43.5109	0.5552	0.5771	0.5361	0.4453	0.5621	0.5927	0.54475
TCGA-D1-A1O7-01	Cancer	60	Stage IA	Endometrioid endometrial adenocarcinoma	Primary Tumor	43.8276	0.643	0.6491	0.6845	0.7268	0.6597	0.6904	0.675583
TCGA-BG-A0W2-01	Cancer	57	Stage IA	Endometrioid endometrial adenocarcinoma	Primary Tumor	44.4444	0.6864	0.8556	0.858	0.8821	0.7545	0.8562	0.815467
TCGA-AP-A1DH-01	Cancer	62	Stage IA	Endometrioid endometrial adenocarcinoma	Primary Tumor	44.9972	0.6834	0.8374	0.8809	0.7851	0.7813	0.8518	0.803317
TCGA-D1-A17R-01	Cancer	58	Stage IA	Endometrioid endometrial adenocarcinoma	Primary Tumor	46.281	0.5403	0.5038	0.4504	0.4926	0.607	0.6245	0.536433
TCGA-BG-A222-01	Cancer	49	Stage IA	Endometrioid endometrial adenocarcinoma	Primary Tumor	47.3305	0.5236	0.4852	0.5236	0.3214	0.4559	0.4951	0.467467
TCGA-D1-A1O0-01	Cancer	77	Stage IA	Endometrioid endometrial adenocarcinoma	Primary Tumor	47.4664	0.5801	0.5883	0.6862	0.6814	0.6296	0.6712	0.639467
TCGA-AJ-A8CW-01	Cancer	64	Stage IA	Endometrioid endometrial adenocarcinoma	Primary Tumor	47.4773	0.5953	0.7809	0.8652	0.73	0.7193	0.7793	0.745
TCGA-FI-A2CY-01	Cancer	60	Stage IA	Mixed serous and endometrioid	Primary Tumor	47.5624	0.6066	0.6994	0.7409	0.7416	0.6918	0.7329	0.7022
TCGA-EY-A2OM-01	Cancer	55	Stage IA	Endometrioid endometrial adenocarcinoma	Primary Tumor	47.6108	0.5887	0.5894	0.6107	0.5239	0.6231	0.6974	0.605533
TCGA-A5-A2K5-01	Cancer	76	Stage IA	Endometrioid endometrial adenocarcinoma	Primary Tumor	47.8001	0.6267	0.6218	0.0283	0.2006	0.4381	0.5533	0.411467
TCGA-B5-A11S-01	Cancer	63	Stage IA	Endometrioid endometrial adenocarcinoma	Primary Tumor	47.8721	0.5746	0.5223	0.6223	0.6208	0.5054	0.5444	0.564967
TCGA-D1-A17N-01	Cancer	46	Stage IA	Endometrioid endometrial adenocarcinoma	Primary Tumor	48.6282	0.6465	0.7284	0.8017	0.7575	0.6886	0.7337	0.726067
TCGA-AJ-A2QK-01	Cancer	65	Stage IA	Endometrioid endometrial adenocarcinoma	Primary Tumor	49.5317	0.6107	0.6367	0.7539	0.6592	0.5667	0.6587	0.64765
TCGA-AX-A3FS-01	Cancer	82	Stage IA	Endometrioid endometrial adenocarcinoma	Primary Tumor	50.722	0.5168	0.197	0.0363	0.1569	0.4981	0.4921	0.3162
TCGA-BK-A4ZD-11	Normal	42	Stage IA	Endometrioid endometrial adenocarcinoma	Solid Tissue Normal	53.4457	0.7045	0.8266	0.8896	0.6337	0.8128	0.8218	0.7815
TCGA-BK-A4ZD-01	Cancer	42	Stage IA	Endometrioid endometrial adenocarcinoma	Primary Tumor	53.4457	0.5338	0.5593	0.6749	0.1703	0.6277	0.6798	0.540967
TCGA-FI-A2D0-01	Cancer	55	Stage IA	Endometrioid endometrial adenocarcinoma	Primary Tumor	54.0779	0.6659	0.6585	0.5365	0.6386	0.7324	0.7394	0.661883
TCGA-BG-A0VV-01	Cancer	53	Stage IA	Endometrioid endometrial adenocarcinoma	Primary Tumor	56.0128	0.8075	0.9425	0.9572	0.5577	0.8191	0.925	0.834833
TCGA-AJ-A5DV-01	Cancer	65	Stage IA	Endometrioid endometrial adenocarcinoma	Primary Tumor	57.4219	0.6138	0.7298	0.6997	0.7091	0.66	0.6884	0.683467
TCGA-B5-A11M-01	Cancer	43	Stage IA	Endometrioid endometrial adenocarcinoma	Primary Tumor	59.3789	0.7439	0.8887	0.9382	0.9028	0.835	0.8741	0.863783
TCGA-B5-A11F-01	Cancer	55	Stage IA	Endometrioid endometrial adenocarcinoma	Primary Tumor		0.4694	0.3266	0.4906	0.4114	0.405	0.3748	0.412967
TCGA-B5-A11J-01	Cancer	64	Stage IA	Endometrioid endometrial adenocarcinoma	Primary Tumor		0.5904	0.6124	0.3247	0.5241	0.6255	0.7166	0.565617
TCGA-BG-A220-01	Cancer	69	Stage IA	Endometrioid endometrial adenocarcinoma	Primary Tumor		0.7084	0.8441	0.8573	0.7701	0.7256	0.806	0.78525
TCGA-BG-A2L7-01	Cancer	68	Stage IA	Endometrioid endometrial adenocarcinoma	Primary Tumor		0.6485	0.7433	0.775	0.7744	0.7164	0.7648	0.737067
TCGA-E6-A1LZ-01	Cancer	76	Stage IA	Serous endometrial adenocarcinoma	Primary Tumor		0.4683	0.1163	0.0339	0.0767	0.4927	0.356	0.257317
TCGA-EO-A22Y-01	Cancer	68	Stage IA	Endometrioid endometrial adenocarcinoma	Primary Tumor		0.6538	0.8733	0.4422	0.3598	0.825	0.8711	0.670867
TCGA-PG-A6IB-01	Cancer	68	Stage IA	Serous endometrial adenocarcinoma	Primary Tumor		0.7317	0.8482	0.7354	0.7564	0.7173	0.8001	0.76485
TCGA-PG-A914-01	Cancer	73	Stage IA	Serous endometrial adenocarcinoma	Primary Tumor		0.5662	0.6326	0.6927	0.6702	0.5765	0.6996	0.639633
TCGA-BG-A2L7-11	Normal	68	Stage IA	Endometrioid endometrial adenocarcinoma	Solid Tissue Normal		0.5699	0.474	0.5289	0.5101	0.509	0.5484	0.523383
TCGA-PG-A915-01	Cancer	60	Stage IA	Serous endometrial adenocarcinoma	Primary Tumor		0.5797	0.5447	0.6352	0.5459	0.5058	0.498	0.55155
TCGA-PG-A917-01	Cancer	74	Stage IA	Endometrioid endometrial adenocarcinoma	Primary Tumor		0.6472	0.8219	0.8074	0.6869	0.6933	0.7364	0.732183
TCGA-EY-A215-01	Cancer	60	Stage IB	Endometrioid endometrial adenocarcinoma	Primary Tumor	17.3611	0.5957	0.5583	0.6592	0.6242	0.5569	0.6089	0.600533
TCGA-A5-A3LP-01	Cancer	74	Stage IB	Serous endometrial adenocarcinoma	Primary Tumor	18.1955	0.5903	0.8944	0.7717	0.8764	0.7017	0.8129	0.774567
TCGA-B5-A11E-01	Cancer	53	Stage IB	Endometrioid endometrial adenocarcinoma	Primary Tumor	19.1001	0.6386	0.6363	0.7685	0.6745	0.6547	0.7022	0.679133
TCGA-EY-A1G8-01	Cancer	83	Stage IB	Endometrioid endometrial adenocarcinoma	Primary Tumor	19.1406	0.6202	0.6686	0.7294	0.713	0.6555	0.711	0.68295
TCGA-AX-A0J0-01	Cancer	47	Stage IB	Endometrioid endometrial adenocarcinoma	Primary Tumor	19.9481	0.7137	0.8016	0.8126	0.6562	0.7128	0.7527	0.7416
TCGA-AX-A0J0-11	Normal	47	Stage IB	Endometrioid endometrial adenocarcinoma	Solid Tissue Normal	19.9481	0.1389	0.0497	0.0323	0.1696	0.1926	0.2654	0.141417
TCGA-AP-A1E4-01	Cancer	54	Stage IB	Endometrioid endometrial adenocarcinoma	Primary Tumor	20.3244	0.6464	0.8341	0.5892	0.3596	0.5613	0.7792	0.6283
TCGA-AJ-A3TW-01	Cancer	78	Stage IB	Serous endometrial adenocarcinoma	Primary Tumor	21.4844	0.7185	0.4425	0.5623	0.7076	0.7888	0.7077	0.654567
TCGA-D1-A0ZZ-01	Cancer	80	Stage IB	Mixed serous and endometrioid	Primary Tumor	21.5045	0.5192	0.4731	0.5437	0.5311	0.4538	0.512	0.505483
TCGA-AX-A2HA-11	Normal	35	Stage IB	Endometrioid endometrial adenocarcinoma	Solid Tissue Normal	21.5139	0.6718	0.7238	0.829	0.81	0.7384	0.78	0.758833
TCGA-AX-A2HA-01	Cancer	35	Stage IB	Endometrioid endometrial adenocarcinoma	Primary Tumor	21.5139	0.2027	0.0519	0.0396	0.0567	0.1603	0.1457	0.109483
TCGA-FI-A2CX-01	Cancer	82	Stage IB	Endometrioid endometrial adenocarcinoma	Primary Tumor	21.6441	0.689	0.756	0.6839	0.5936	0.689	0.8133	0.704133
TCGA-AX-A1CE-01	Cancer	60	Stage IB	Endometrioid endometrial adenocarcinoma	Primary Tumor	22.6562	0.7148	0.9035	0.9152	0.7881	0.7935	0.8509	0.827667
TCGA-D1-A177-01	Cancer	70	Stage IB	Endometrioid endometrial adenocarcinoma	Primary Tumor	22.9398	0.6536	0.5988	0.81	0.6238	0.7465	0.7921	0.704133
TCGA-D1-A0ZS-01	Cancer	54	Stage IB	Endometrioid endometrial adenocarcinoma	Primary Tumor	23.0518	0.1515	0.0267	0.0513	0.0558	0.1454	0.1786	0.10155
TCGA-AX-A0IZ-01	Cancer	53	Stage IB	Endometrioid endometrial adenocarcinoma	Primary Tumor	23.4375	0.5529	0.4984	0.5423	0.4833	0.4909	0.5228	0.5151
TCGA-AX-A0IZ-11	Normal	53	Stage IB	Endometrioid endometrial adenocarcinoma	Solid Tissue Normal	23.4375	0.7206	0.6229	0.5476	0.6086	0.7942	0.5956	0.64825
TCGA-AJ-A3IA-01	Cancer	77	Stage IB	Serous endometrial adenocarcinoma	Primary Tumor	23.5304	0.2914	0.0518	0.0501	0.0634	0.2211	0.2018	0.1466
TCGA-B5-A0K8-01	Cancer	71	Stage IB	Serous endometrial adenocarcinoma	Primary Tumor	23.8281	0.6502	0.7438	0.8316	0.1882	0.6244	0.7277	0.62765
TCGA-BG-A187-01	Cancer	65	Stage IB	Endometrioid endometrial adenocarcinoma	Primary Tumor	23.8281	0.1964	0.0251	0.0314	0.071	0.145	0.2258	0.115783
TCGA-B5-A11Y-01	Cancer	59	Stage IB	Endometrioid endometrial adenocarcinoma	Primary Tumor	24.0055	0.7257	0.6909	0.8196	0.6279	0.7592	0.6917	0.719167
TCGA-AJ-A23O-01	Cancer	69	Stage IB	Endometrioid endometrial adenocarcinoma	Primary Tumor	24.3418	0.5625	0.423	0.5065	0.5042	0.5899	0.5694	0.525917
TCGA-AJ-A2QO-01	Cancer	85	Stage IB	Endometrioid endometrial adenocarcinoma	Primary Tumor	24.6097	0.6627	0.8187	0.719	0.5885	0.7127	0.8147	0.719383
TCGA-AJ-A3NH-01	Cancer	90	Stage IB	Serous endometrial adenocarcinoma	Primary Tumor	24.7676	0.7755	0.9262	0.9493	0.857	0.8455	0.8943	0.874633
TCGA-AJ-A3NH-11	Normal	90	Stage IB	Serous endometrial adenocarcinoma	Solid Tissue Normal	24.7676	0.6423	0.6367	0.7466	0.7415	0.6483	0.7302	0.690933
TCGA-BK-A139-01	Cancer	74	Stage IB	Endometrioid endometrial adenocarcinoma	Primary Tumor	24.8777	0.4694	0.4865	0.4408	0.2792	0.5204	0.5333	0.454933
TCGA-BK-A139-02	Cancer	74	Stage IB	Endometrioid endometrial adenocarcinoma	Recurrent Tumor	24.8777	0.176	0.0289	0.0315	0.0646	0.1165	0.1722	0.0982833
TCGA-D1-A2G0-01	Cancer	70	Stage IB	Mixed serous and endometrioid	Primary Tumor	24.9649	0.3285	0.0251	0.0265	0.0301	0.2935	0.1991	0.150467
TCGA-B5-A1MX-01	Cancer	47	Stage IB	Endometrioid endometrial adenocarcinoma	Primary Tumor	25.1039	0.1582	0.0279	0.028	0.0498	0.082	0.1155	0.0769
TCGA-BG-A221-01	Cancer	84	Stage IB	Endometrioid endometrial adenocarcinoma	Primary Tumor	25.1532	0.6502	0.7441	0.7568	0.6403	0.6589	0.7214	0.695283
TCGA-D1-A16E-01	Cancer	73	Stage IB	Endometrioid endometrial adenocarcinoma	Primary Tumor	25.2994	0.1689	0.0296	0.0319	0.0501	0.1219	0.1309	0.0888833
TCGA-A5-A0GQ-01	Cancer	76	Stage IB	Endometrioid endometrial adenocarcinoma	Primary Tumor	25.3333	0.4563	0.3683	0.384	0.4039	0.4215	0.2951	0.388183
TCGA-EY-A1GI-01	Cancer	52	Stage IB	Endometrioid endometrial adenocarcinoma	Primary Tumor	25.3444	0.2926	0.0714	0.0551	0.0945	0.2447	0.1753	0.1556
TCGA-EY-A2OO-01	Cancer	56	Stage IB	Mixed serous and endometrioid	Primary Tumor	25.7959	0.7093	0.8205	0.8828	0.8306	0.7393	0.8333	0.802633
TCGA-AX-A1C7-01	Cancer	77	Stage IB	Serous endometrial adenocarcinoma	Primary Tumor	25.9695	0.4989	0.3251	0.5425	0.3706	0.4241	0.4272	0.4314
TCGA-EO-A22U-01	Cancer	83	Stage IB	Endometrioid endometrial adenocarcinoma	Primary Tumor	26.2222	0.425	0.2346	0.0394	0.1396	0.3948	0.3838	0.269533
TCGA-D1-A0ZV-01	Cancer	58	Stage IB	Endometrioid endometrial adenocarcinoma	Primary Tumor	26.6436	0.6313	0.6351	0.4996	0.5936	0.6356	0.6819	0.61285
TCGA-D1-A103-01	Cancer	87	Stage IB	Endometrioid endometrial adenocarcinoma	Primary Tumor	26.6667	0.1914	0.1544	0.0284	0.0678	0.2047	0.1792	0.13765
TCGA-D1-A15V-01	Cancer	68	Stage IB	Serous endometrial adenocarcinoma	Primary Tumor	26.9531	0.6728	0.8048	0.7335	0.7606	0.7094	0.798	0.746517
TCGA-AX-A1CK-01	Cancer	58	Stage IB	Endometrioid endometrial adenocarcinoma	Primary Tumor	27.0993	0.6075	0.6441	0.7123	0.7364	0.6465	0.7454	0.682033
TCGA-AX-A1CK-11	Normal	58	Stage IB	Endometrioid endometrial adenocarcinoma	Solid Tissue Normal	27.0993	0.5375	0.4919	0.6024	0.6055	0.5077	0.5394	0.5474
TCGA-AX-A1CI-01	Cancer	61	Stage IB	Endometrioid endometrial adenocarcinoma	Primary Tumor	27.5134	0.5872	0.7313	0.6689	0.616	0.5341	0.7152	0.642117
TCGA-AX-A1CI-11	Normal	61	Stage IB	Endometrioid endometrial adenocarcinoma	Solid Tissue Normal	27.5134	0.4834	0.4044	0.472	0.5146	0.4745	0.4613	0.468367
TCGA-BS-A0UA-01	Cancer	68	Stage IB	Endometrioid endometrial adenocarcinoma	Primary Tumor	27.7008	0.4772	0.3999	0.5596	0.4739	0.4136	0.4692	0.465567
TCGA-EO-A3AY-01	Cancer	58	Stage IB	Endometrioid endometrial adenocarcinoma	Primary Tumor	28.257	0.5837	0.6924	0.7764	0.5915	0.6148	0.6827	0.656917
TCGA-D1-A17D-01	Cancer	58	Stage IB	Endometrioid endometrial adenocarcinoma	Primary Tumor	28.3039	0.7512	0.9283	0.2981	0.6686	0.8082	0.8457	0.716683
TCGA-AX-A2HF-01	Cancer	67	Stage IB	Serous endometrial adenocarcinoma	Primary Tumor	28.3987	0.7753	0.9449	0.9479	0.6402	0.8047	0.9034	0.836067
TCGA-D1-A0ZQ-01	Cancer	90	Stage IB	Endometrioid endometrial adenocarcinoma	Primary Tumor	28.7201	0.7269	0.8216	0.8695	0.6685	0.7854	0.8012	0.77885
TCGA-AJ-A3BH-01	Cancer	81	Stage IB	Endometrioid endometrial adenocarcinoma	Primary Tumor	28.8044	0.5901	0.6588	0.7199	0.6923	0.6515	0.6832	0.665967
TCGA-D1-A168-01	Cancer	67	Stage IB	Endometrioid endometrial adenocarcinoma	Primary Tumor	28.959	0.1821	0.0321	0.186	0.0563	0.1718	0.1843	0.135433
TCGA-B5-A0KB-01	Cancer	62	Stage IB	Endometrioid endometrial adenocarcinoma	Primary Tumor	29.3199	0.5052	0.3238	0.4153	0.4477	0.4594	0.5104	0.443633
TCGA-E6-A8L9-01	Cancer	61	Stage IB	Serous endometrial adenocarcinoma	Primary Tumor	29.7211	0.6636	0.7139	0.8271	0.8161	0.7051	0.7567	0.747083
TCGA-EY-A1GQ-01	Cancer	76	Stage IB	Endometrioid endometrial adenocarcinoma	Primary Tumor	29.7521	0.711	0.9057	0.4711	0.5704	0.7671	0.8484	0.712283
TCGA-AJ-A3EM-01	Cancer	69	Stage IB	Endometrioid endometrial adenocarcinoma	Primary Tumor	30.1194	0.7558	0.9205	0.9305	0.9099	0.8258	0.868	0.868417
TCGA-AX-A3FW-01	Cancer	66	Stage IB	Endometrioid endometrial adenocarcinoma	Primary Tumor	30.1194	0.3276	0.0417	0.0366	0.1082	0.2325	0.2275	0.16235
TCGA-EO-A22R-11	Normal	56	Stage IB	Endometrioid endometrial adenocarcinoma	Solid Tissue Normal	31.1791	0.57055	0.6064	0.5977	0.6545	0.5336	0.6163	0.596508
TCGA-EO-A22R-01	Cancer	56	Stage IB	Endometrioid endometrial adenocarcinoma	Primary Tumor	31.1791	0.6254	0.4417	0.1652	0.5048	0.6445	0.5607	0.490383
TCGA-AX-A1CA-01	Cancer	70	Stage IB	Serous endometrial adenocarcinoma	Primary Tumor	31.2386	0.7486	0.9356	0.9464	0.8846	0.8447	0.8758	0.872617
TCGA-AX-A1C9-01	Cancer	73	Stage IB	Endometrioid endometrial adenocarcinoma	Primary Tumor	31.5963	0.6113	0.7017	0.8211	0.6955	0.648	0.6903	0.69465
TCGA-BK-A56F-01	Cancer	75	Stage IB	Endometrioid endometrial adenocarcinoma	Primary Tumor	31.6158	0.2299	0.0486	0.1012	0.094	0.1573	0.1678	0.133133
TCGA-AX-A3FT-01	Cancer	64	Stage IB	Endometrioid endometrial adenocarcinoma	Primary Tumor	31.6346	0.5225	0.4262	0.5956	0.4718	0.5224	0.5571	0.515933
TCGA-EY-A5W2-01	Cancer	72	Stage IB	Endometrioid endometrial adenocarcinoma	Primary Tumor	32.0204	0.7285	0.9365	0.9568	0.9207	0.8195	0.8928	0.8758
TCGA-EO-A3B1-01	Cancer	63	Stage IB	Serous endometrial adenocarcinoma	Primary Tumor	32.1799	0.5546	0.4837	0.5289	0.4312	0.5536	0.5586	0.518433
TCGA-A5-A0VO-01	Cancer	64	Stage IB	Endometrioid endometrial adenocarcinoma	Primary Tumor	32.3685	0.3521	0.1828	0.3367	0.2684	0.3365	0.2692	0.29095
TCGA-D1-A0ZU-01	Cancer	34	Stage IB	Endometrioid endometrial adenocarcinoma	Primary Tumor	32.526	0.5283	0.456	0.5716	0.5791	0.5496	0.5633	0.541317
TCGA-AX-A05Y-11	Normal	57	Stage IB	Endometrioid endometrial adenocarcinoma	Solid Tissue Normal	33.3866	0.5033	0.3047	0.3842	0.3542	0.4541	0.4109	0.4019
TCGA-BS-A0V6-01	Cancer	55	Stage IB	Endometrioid endometrial adenocarcinoma	Primary Tumor	33.6728	0.487	0.3483	0.3869	0.3438	0.4255	0.4041	0.399267
TCGA-D1-A176-01	Cancer	67	Stage IB	Endometrioid endometrial adenocarcinoma	Primary Tumor	33.705	0.5013	0.6349	0.3829	0.5316	0.4404	0.4793	0.495067
TCGA-BK-A13C-11	Normal	47	Stage IB	Endometrioid endometrial adenocarcinoma	Solid Tissue Normal	33.7495	0.6557	0.7371	0.6903	0.5568	0.7142	0.6854	0.67325
TCGA-BK-A13C-01	Cancer	47	Stage IB	Endometrioid endometrial adenocarcinoma	Primary Tumor	33.7495	0.6936	0.8793	0.9135	0.8561	0.7644	0.8002	0.81785
TCGA-D1-A1NY-01	Cancer	67	Stage IB	Endometrioid endometrial adenocarcinoma	Primary Tumor	34.3679	0.5634	0.4824	0.5966	0.6082	0.5724	0.5692	0.565367
TCGA-D1-A17H-01	Cancer	61	Stage IB	Endometrioid endometrial adenocarcinoma	Primary Tumor	34.4222	0.4465	0.3572	0.3712	0.443	0.4136	0.4266	0.409683
TCGA-EY-A1GC-01	Cancer	62	Stage IB	Endometrioid endometrial adenocarcinoma	Primary Tumor	34.4222	0.6636	0.7641	0.8253	0.7351	0.6836	0.7076	0.729883
TCGA-EO-A22S-01	Cancer	58	Stage IB	Endometrioid endometrial adenocarcinoma	Primary Tumor	34.5168	0.5852	0.6326	0.6924	0.7321	0.704	0.718	0.677383
TCGA-EO-A22S-11	Normal	58	Stage IB	Endometrioid endometrial adenocarcinoma	Solid Tissue Normal	34.5168	0.5637	0.6293	0.6716	0.6095	0.5456	0.609	0.604783
TCGA-D1-A162-01	Cancer	69	Stage IB	Endometrioid endometrial adenocarcinoma	Primary Tumor	34.6021	0.4455	0.4067	0.3615	0.4132	0.4185	0.4613	0.417783
TCGA-EC-A1QX-01	Cancer	71	Stage IB	Endometrioid endometrial adenocarcinoma	Primary Tumor	34.7209	0.648	0.7431	0.8017	0.696	0.6828	0.7352	0.7178
TCGA-AX-A3GB-01	Cancer	73	Stage IB	Endometrioid endometrial adenocarcinoma	Primary Tumor	34.8502	0.5549	0.5587	0.6825	0.6451	0.542	0.5719	0.592517
TCGA-EO-A1Y7-01	Cancer	65	Stage IB	Endometrioid endometrial adenocarcinoma	Primary Tumor	34.8944	0.6248	0.6806	0.5592	0.4606	0.6036	0.7033	0.60535
TCGA-FI-A2D6-01	Cancer	74	Stage IB	Endometrioid endometrial adenocarcinoma	Primary Tumor	34.8944	0.4806	0.3809	0.453	0.3901	0.4233	0.4328	0.426783
TCGA-EY-A1GU-01	Cancer	66	Stage IB	Endometrioid endometrial adenocarcinoma	Primary Tumor	35.1562	0.5542	0.5808	0.6096	0.6431	0.6058	0.6484	0.606983
TCGA-BS-A0V4-01	Cancer	56	Stage IB	Endometrioid endometrial adenocarcinoma	Primary Tumor	35.2617	0.6472	0.4864	0.5578	0.7202	0.7132	0.5385	0.61055
TCGA-BS-A0V7-01	Cancer	48	Stage IB	Endometrioid endometrial adenocarcinoma	Primary Tumor	35.2941	0.6779	0.7744	0.7806	0.6646	0.6423	0.6916	0.705233
TCGA-D1-A16O-01	Cancer	44	Stage IB	Endometrioid endometrial adenocarcinoma	Primary Tumor	35.713	0.7168	0.2336	0.0272	0.3295	0.7504	0.6079	0.444233
TCGA-D1-A16Y-01	Cancer	56	Stage IB	Endometrioid endometrial adenocarcinoma	Primary Tumor	35.7495	0.5875	0.5824	0.6695	0.6352	0.5643	0.6666	0.617583
TCGA-DI-A0WH-01	Cancer	64	Stage IB	Endometrioid endometrial adenocarcinoma	Primary Tumor	35.7513	0.5042	0.5271	0.5495	0.5387	0.5173	0.5387	0.52925
TCGA-KP-A3W0-01	Cancer	72	Stage IB	Serous endometrial adenocarcinoma	Primary Tumor	35.8177	0.5774	0.6948	0.782	0.7002	0.5883	0.6866	0.67155
TCGA-AX-A1C4-01	Cancer	52	Stage IB	Endometrioid endometrial adenocarcinoma	Primary Tumor	36.2959	0.4614	0.2743	0.3136	0.3911	0.3937	0.3908	0.370817
TCGA-D1-A101-01	Cancer	60	Stage IB	Endometrioid endometrial adenocarcinoma	Primary Tumor	36.4444	0.6539	0.8158	0.857	0.8485	0.7179	0.729	0.77035
TCGA-A5-A3LO-01	Cancer	64	Stage IB	Endometrioid endometrial adenocarcinoma	Primary Tumor	36.4938	0.468667	0.357733	0.383967	0.332033	0.4094	0.369033	0.386806
TCGA-D1-A16F-01	Cancer	60	Stage IB	Endometrioid endometrial adenocarcinoma	Primary Tumor	36.5126	0.6941	0.7426	0.8587	0.8367	0.7104	0.73	0.762083
TCGA-B5-A11W-01	Cancer	61	Stage IB	Endometrioid endometrial adenocarcinoma	Primary Tumor	38.3906	0.5267	0.5053	0.5762	0.4114	0.4666	0.4542	0.490067
TCGA-BG-A0MA-01	Cancer	60	Stage IB	Endometrioid endometrial adenocarcinoma	Primary Tumor	38.4083	0.7073	0.6162	0.5015	0.5738	0.7658	0.5335	0.61635
TCGA-BG-A0MA-11	Normal	60	Stage IB	Endometrioid endometrial adenocarcinoma	Solid Tissue Normal	38.4083	0.6593	0.7853	0.8431	0.7968	0.7415	0.7811	0.76785
TCGA-D1-A102-01	Cancer	49	Stage IB	Endometrioid endometrial adenocarcinoma	Primary Tumor	38.5052	0.5146	0.5046	0.5884	0.4978	0.4595	0.4722	0.506183
TCGA-D1-A16X-01	Cancer	54	Stage IB	Endometrioid endometrial adenocarcinoma	Primary Tumor	39.4531	0.6794	0.8426	0.7985	0.7307	0.7657	0.8107	0.771267
TCGA-B5-A3FB-01	Cancer	73	Stage IB	Endometrioid endometrial adenocarcinoma	Primary Tumor	39.7924	0.5922	0.6161	0.7065	0.6494	0.6599	0.6869	0.651833
TCGA-EO-A3AZ-01	Cancer	80	Stage IB	Mixed serous and endometrioid	Primary Tumor	39.7959	0.7252	0.6553	0.7949	0.7794	0.742	0.7293	0.737683
TCGA-B5-A0JX-01	Cancer	62	Stage IB	Endometrioid endometrial adenocarcinoma	Primary Tumor	40.0368	0.4349	0.3103	0.3284	0.3533	0.404	0.4074	0.37305
TCGA-D1-A0ZO-01	Cancer	75	Stage IB	Endometrioid endometrial adenocarcinoma	Primary Tumor	40.404	0.667	0.826	0.8947	0.8429	0.709	0.7908	0.7884
TCGA-EY-A1GK-01	Cancer	74	Stage IB	Endometrioid endometrial adenocarcinoma	Primary Tumor	41.0156	0.6638	0.7667	0.8065	0.7838	0.6665	0.741	0.73805
TCGA-D1-A160-01	Cancer	70	Stage IB	Endometrioid endometrial adenocarcinoma	Primary Tumor	41.2385	0.4379	0.3432	0.4997	0.3596	0.3881	0.4291	0.4096
TCGA-AP-A05O-01	Cancer	68	Stage IB	Endometrioid endometrial adenocarcinoma	Primary Tumor	41.2594	0.6232	0.7495	0.7688	0.596	0.6574	0.7174	0.685383
TCGA-D1-A17B-01	Cancer	69	Stage IB	Endometrioid endometrial adenocarcinoma	Primary Tumor	41.9143	0.2381	0.0474	0.0449	0.0767	0.1973	0.2161	0.13675
TCGA-BG-A2AE-11	Normal	57	Stage IB	Endometrioid endometrial adenocarcinoma	Solid Tissue Normal	42.1335	0.7086	0.8809	0.9304	0.6152	0.7588	0.8133	0.784533
TCGA-BG-A2AE-01	Cancer	57	Stage IB	Endometrioid endometrial adenocarcinoma	Primary Tumor	42.1335	0.1488	0.023	0.0312	0.0681	0.0961	0.2367	0.10065
TCGA-D1-A0ZR-01	Cancer	57	Stage IB	Endometrioid endometrial adenocarcinoma	Primary Tumor	42.9752	0.592	0.2618	0.0283	0.3173	0.7459	0.457	0.400383
TCGA-AX-A06L-01	Cancer	63	Stage IB	Endometrioid endometrial adenocarcinoma	Primary Tumor	43.2082	0.5735	0.571	0.6644	0.5285	0.5459	0.6322	0.585917
TCGA-AX-A2H8-01	Cancer	64	Stage IB	Endometrioid endometrial adenocarcinoma	Primary Tumor	44.1406	0.6327	0.8166	0.7912	0.4453	0.7372	0.8089	0.705317
TCGA-AX-A2H8-11	Normal	64	Stage IB	Endometrioid endometrial adenocarcinoma	Solid Tissue Normal	44.1406	0.4936	0.4484	0.5519	0.5631	0.4851	0.4589	0.500167
TCGA-BK-A13B-01	Cancer	58	Stage IB	Endometrioid endometrial adenocarcinoma	Primary Tumor	45.3287	0.5751	0.5577	0.6365	0.5187	0.5465	0.5044	0.556483
TCGA-SL-A6JA-01	Cancer	77	Stage IB	Endometrioid endometrial adenocarcinoma	Primary Tumor	46.2548	0.6811	0.8264	0.8817	0.7922	0.7563	0.8441	0.796967
TCGA-SJ-A6ZJ-01	Cancer	61	Stage IB	Endometrioid endometrial adenocarcinoma	Primary Tumor	46.7687	0.7605	0.9415	0.9665	0.9162	0.8005	0.9103	0.882583
TCGA-KP-A3W3-01	Cancer	72	Stage IB	Serous endometrial adenocarcinoma	Primary Tumor	46.8471	0.612	0.6453	0.7538	0.7202	0.6429	0.6538	0.671333
TCGA-D1-A2G5-01	Cancer	50	Stage IB	Endometrioid endometrial adenocarcinoma	Primary Tumor	47.7797	0.5753	0.5395	0.5845	0.646	0.5676	0.5971	0.585
TCGA-D1-A15Z-01	Cancer	72	Stage IB	Endometrioid endometrial adenocarcinoma	Primary Tumor	48.8281	0.06	0.1867	0.0268	0.0537	0.1345	0.0892	0.0918167
TCGA-DI-A1C3-01	Cancer	38	Stage IB	Endometrioid endometrial adenocarcinoma	Primary Tumor	49.2459	0.6304	0.6405	0.7641	0.7141	0.6884	0.7225	0.693333
TCGA-D1-A2G7-01	Cancer	65	Stage IB	Serous endometrial adenocarcinoma	Primary Tumor	49.4497	0.7373	0.7097	0.2874	0.175	0.7837	0.7706	0.577283
TCGA-B5-A0JU-01	Cancer	57	Stage IB	Endometrioid endometrial adenocarcinoma	Primary Tumor	54.879	0.6268	0.7428	0.7087	0.4408	0.6717	0.7457	0.656083
TCGA-B5-A3F9-01	Cancer	56	Stage IB	Endometrioid endometrial adenocarcinoma	Primary Tumor	56.2491	0.4511	0.3819	0.3949	0.3668	0.4455	0.4137	0.408983
TCGA-FI-A2D2-01	Cancer	66	Stage IB	Mixed serous and endometrioid	Primary Tumor	58.8152	0.6067	0.4284	0.4556	0.5066	0.6391	0.598	0.539067
TCGA-BG-A0VX-01	Cancer	58	Stage IB	Endometrioid endometrial adenocarcinoma	Primary Tumor	67.9536	0.4042	0.1185	0.0834	0.0636	0.5092	0.2348	0.235617
TCGA-SJ-A6ZI-01	Cancer	64	Stage IB	Endometrioid endometrial adenocarcinoma	Primary Tumor	213.499	0.5231	0.34	0.3916	0.3147	0.4637	0.4422	0.41255
TCGA-B5-A11P-01	Cancer	87	Stage IB	Endometrioid endometrial adenocarcinoma	Primary Tumor		0.494	0.3461	0.0212	0.1145	0.4892	0.433	0.316333
TCGA-DF-A2KV-01	Cancer	55	Stage IB	Endometrioid endometrial adenocarcinoma	Primary Tumor		0.5837	0.5305	0.6156	0.5867	0.5765	0.5772	0.578367
TCGA-DF-A2KZ-01	Cancer	87	Stage IB	Endometrioid endometrial adenocarcinoma	Primary Tumor		0.6621	0.7515	0.7684	0.7496	0.6559	0.7246	0.718683
TCGA-H5-A2HR-01	Cancer	71	Stage IB	Endometrioid endometrial adenocarcinoma	Primary Tumor		0.632	0.7497	0.8169	0.729	0.635	0.7243	0.714483
TCGA-E6-A1LX-01	Cancer	40	Stage IB	Endometrioid endometrial adenocarcinoma	Primary Tumor		0.5727	0.5446	0.7133	0.5359	0.5639	0.6383	0.594783
TCGA-AX-A3G1-01	Cancer	84	Stage IC	Endometrioid endometrial adenocarcinoma	Primary Tumor	23.8281	0.6271	0.6885	0.6149	0.5663	0.6582	0.722	0.646167
TCGA-AX-A2HJ-01	Cancer	35	Stage IC	Endometrioid endometrial adenocarcinoma	Primary Tumor	24.2382	0.5845	0.5365	0.39	0.5072	0.4932	0.5611	0.512083
TCGA-D1-A175-01	Cancer	48	Stage IC	Endometrioid endometrial adenocarcinoma	Primary Tumor	24.6904	0.5541	0.4315	0.4701	0.4039	0.465	0.5259	0.475083
TCGA-AX-A2H7-01	Cancer	87	Stage IC	Endometrioid endometrial adenocarcinoma	Primary Tumor	26.3146	0.5336	0.6186	0.5969	0.4387	0.5737	0.6432	0.56745
TCGA-AX-A2H7-11	Normal	87	Stage IC	Endometrioid endometrial adenocarcinoma	Solid Tissue Normal	26.3146	0.185	0.0241	0.0253	0.0528	0.1214	0.2191	0.104617
TCGA-B5-A1MS-01	Cancer	60	Stage IC	Serous endometrial adenocarcinoma	Primary Tumor	26.8544	0.7478	0.9137	0.9202	0.9019	0.7742	0.8728	0.8551
TCGA-FI-A2F4-01	Cancer	64	Stage IC	Endometrioid endometrial adenocarcinoma	Primary Tumor	27.1809	0.1767	0.0275	0.0225	0.0551	0.0997	0.1378	0.08655
TCGA-D1-A161-01	Cancer	78	Stage IC	Endometrioid endometrial adenocarcinoma	Primary Tumor	28.0843	0.7108	0.7182	0.6424	0.5163	0.7705	0.7527	0.68515
TCGA-B5-A3FA-01	Cancer	73	Stage IC	Endometrioid endometrial adenocarcinoma	Primary Tumor	29.6427	0.5219	0.2459	0.0247	0.2237	0.492	0.3894	0.316267
TCGA-D1-A167-01	Cancer	70	Stage IC	Endometrioid endometrial adenocarcinoma	Primary Tumor	31.1634	0.5277	0.5849	0.6942	0.6739	0.5497	0.5825	0.60215
TCGA-D1-A16I-01	Cancer	62	Stage IC	Serous endometrial adenocarcinoma	Primary Tumor	31.6158	0.4408	0.1054	0.0232	0.0539	0.4358	0.0981	0.192867
TCGA-D1-A16B-01	Cancer	64	Stage IC	Endometrioid endometrial adenocarcinoma	Primary Tumor	34.0176	0.6655	0.8056	0.8376	0.7235	0.6991	0.7353	0.744433
TCGA-AJ-A3BK-01	Cancer	68	Stage IC	Endometrioid endometrial adenocarcinoma	Primary Tumor	34.6268	0.5951	0.6557	0.8038	0.4662	0.636	0.7167	0.645583
TCGA-B5-A11L-01	Cancer	71	Stage IC	Endometrioid endometrial adenocarcinoma	Primary Tumor	34.6268	0.5521	0.5365	0.6001	0.5338	0.5018	0.5371	0.543567
TCGA-AX-A2IN-01	Cancer	63	Stage IC	Endometrioid endometrial adenocarcinoma	Primary Tumor	40.5696	0.4168	0.3403	0.3923	0.4684	0.434	0.4633	0.419183
TCGA-AX-A1CC-01	Cancer	65	Stage IC	Serous endometrial adenocarcinoma	Primary Tumor	40.6805	0.564	0.4338	0.559	0.5209	0.4771	0.4971	0.50865
TCGA-AX-A1CJ-01	Cancer	59	Stage IC	Endometrioid endometrial adenocarcinoma	Primary Tumor	43.2835	0.7338	0.9518	0.9354	0.7869	0.6407	0.9109	0.826583
TCGA-AX-A1CJ-11	Normal	59	Stage IC	Endometrioid endometrial adenocarcinoma	Solid Tissue Normal	43.2835	0.7018	0.8896	0.9307	0.8628	0.8024	0.8515	0.8398
TCGA-AX-A2HG-01	Cancer	56	Stage IC	Endometrioid endometrial adenocarcinoma	Primary Tumor	46.655	0.646	0.7206	0.7919	0.7549	0.7061	0.7717	0.731867
TCGA-AX-A0IS-01	Cancer	52	Stage IC	Endometrioid endometrial adenocarcinoma	Primary Tumor	46.7687	0.5806	0.582	0.6014	0.504	0.6482	0.6374	0.592267
TCGA-D1-A16D-01	Cancer	49	Stage IC	Endometrioid endometrial adenocarcinoma	Primary Tumor	56.1422	0.1026	0.2435	0.0247	0.2199	0.1807	0.2723	0.17395
TCGA-BG-A0MH-01	Cancer	61	Stage IC	Endometrioid endometrial adenocarcinoma	Primary Tumor	57.3453	0.5306	0.5202	0.5313	0.536	0.5277	0.5481	0.532317
TCGA-AP-A1DV-01	Cancer	59	Stage II	Endometrioid endometrial adenocarcinoma	Primary Tumor	21.2874	0.6625	0.753	0.5446	0.637	0.7562	0.7783	0.6886
TCGA-EO-A22T-01	Cancer	56	Stage II	Endometrioid endometrial adenocarcinoma	Primary Tumor	22.9398	0.4831	0.4122	0.366	0.2404	0.4096	0.396	0.38455
TCGA-EO-A22T-11	Normal	56	Stage II	Endometrioid endometrial adenocarcinoma	Solid Tissue Normal	22.9398	0.5885	0.3716	0.0516	0.2882	0.6103	0.5476	0.409633
TCGA-EY-A1GL-01	Cancer	51	Stage II	Endometrioid endometrial adenocarcinoma	Primary Tumor	24.3911	0.3725	0.4576	0.5232	0.2724	0.5145	0.5468	0.447833
TCGA-EO-A3KU-01	Cancer	68	Stage II	Serous endometrial adenocarcinoma	Primary Tumor	24.4646	0.1709	0.031	0.0235	0.0513	0.1308	0.1147	0.0870333
TCGA-AJ-A2QM-01	Cancer	67	Stage II	Serous endometrial adenocarcinoma	Primary Tumor	25.6055	0.4163	0.0488	0.0321	0.0822	0.3673	0.1217	0.178067
TCGA-B5-A3FC-01	Cancer	53	Stage II	Endometrioid endometrial adenocarcinoma	Primary Tumor	26.6097	0.7302	0.9034	0.954	0.6189	0.7714	0.8773	0.8092
TCGA-AJ-A3I9-01	Cancer	52	Stage II	Endometrioid endometrial adenocarcinoma	Primary Tumor	28.125	0.4924	0.3365	0.5491	0.2263	0.4039	0.3882	0.3994
TCGA-A5-A2K7-01	Cancer	41	Stage II	Endometrioid endometrial adenocarcinoma	Primary Tumor	29.2101	0.427	0.0492	0.0238	0.0674	0.4209	0.2979	0.214367
TCGA-QF-A5YS-01	Cancer	57	Stage II	Mixed serous and endometrioid	Primary Tumor	30.1021	0.4259	0.1406	0.2174	0.2671	0.3754	0.275	0.283567
TCGA-B5-A11R-01	Cancer	51	Stage II	Endometrioid endometrial adenocarcinoma	Primary Tumor	31.5334	0.5701	0.6213	0.7457	0.6884	0.6441	0.6744	0.657333
TCGA-BK-A6W3-01	Cancer	34	Stage II	Endometrioid endometrial adenocarcinoma	Primary Tumor	31.9122	0.5336	0.4458	0.4891	0.485	0.4669	0.4536	0.479
TCGA-PG-A5BC-01	Cancer	72	Stage II	Serous endometrial adenocarcinoma	Primary Tumor	32.7449	0.7647	0.918	0.8367	0.8488	0.7938	0.93	0.848667
TCGA-FI-A2F8-01	Cancer	64	Stage II	Serous endometrial adenocarcinoma	Primary Tumor	33.0783	0.23	0.0353	0.0434	0.0533	0.1203	0.1626	0.107483
TCGA-BG-A0W1-01	Cancer	89	Stage II	Endometrioid endometrial adenocarcinoma	Primary Tumor	33.1361	0.5339	0.4775	0.5658	0.4655	0.518	0.5104	0.51185
TCGA-EO-A3AU-01	Cancer	72	Stage II	Endometrioid endometrial adenocarcinoma	Primary Tumor	34.6667	0.5135	0.3279	0.3357	0.4054	0.453	0.4946	0.421683
TCGA-EY-A1G7-01	Cancer	86	Stage II	Endometrioid endometrial adenocarcinoma	Primary Tumor	37.2791	0.5862	0.7458	0.4205	0.6485	0.6758	0.7748	0.641933
TCGA-AJ-A3NG-01	Cancer	83	Stage II	Mixed serous and endometrioid	Primary Tumor	38.7097	0.486	0.4794	0.4909	0.4229	0.4798	0.4845	0.473917
TCGA-D1-A16Q-01	Cancer	54	Stage II	Endometrioid endometrial adenocarcinoma	Primary Tumor	39.5484	0.626	0.6652	0.2954	0.334	0.712	0.7911	0.570617
TCGA-EY-A72D-01	Cancer	87	Stage II	Endometrioid endometrial adenocarcinoma	Primary Tumor	40.3902	0.3088	0.0403	0.078	0.1373	0.2575	0.2527	0.1791
TCGA-AJ-A3OJ-01	Cancer	54	Stage II	Endometrioid endometrial adenocarcinoma	Primary Tumor	42.1924	0.73	0.9112	0.928	0.905	0.8246	0.8722	0.861833
TCGA-EC-A24G-01	Cancer	57	Stage II	Endometrioid endometrial adenocarcinoma	Primary Tumor	42.458	0.115	0.0409	0.0232	0.0799	0.1336	0.1863	0.0964833
TCGA-AJ-A2QN-01	Cancer	60	Stage II	Endometrioid endometrial adenocarcinoma	Primary Tumor	45.6747	0.6507	0.5992	0.3263	0.5379	0.7271	0.6887	0.588317
TCGA-QF-A5YT-01	Cancer	57	Stage II	Endometrioid endometrial adenocarcinoma	Primary Tumor	50.519	0.6072	0.7298	0.8052	0.7298	0.6631	0.7496	0.714117
TCGA-D1-A17M-01	Cancer	56	Stage II	Endometrioid endometrial adenocarcinoma	Primary Tumor	53.4457	0.497	0.4338	0.4926	0.3562	0.4124	0.3901	0.43035
TCGA-AJ-A23M-01	Cancer	61	Stage II	Serous endometrial adenocarcinoma	Primary Tumor	61.0284	0.5864	0.6476	0.7733	0.753	0.6257	0.6929	0.679817
TCGA-AJ-A6NU-01	Cancer	64	Stage II	Endometrioid endometrial adenocarcinoma	Primary Tumor	61.3407	0.6888	0.8241	0.8893	0.7878	0.7441	0.8055	0.789933
TCGA-BG-A3PP-01	Cancer	82	Stage II	Serous endometrial adenocarcinoma	Primary Tumor		0.7239	0.7671	0.8383	0.7591	0.742	0.7556	0.764333
TCGA-BG-A3PP-11	Normal	82	Stage II	Serous endometrial adenocarcinoma	Solid Tissue Normal		0.5196	0.2512	0.1622	0.2151	0.5476	0.3995	0.3492
TCGA-AX-A2IO-01	Cancer	83	Stage IIA	Serous endometrial adenocarcinoma	Primary Tumor	24.3865	0.6217	0.7359	0.8076	0.6903	0.6211	0.6571	0.68895
TCGA-AX-A2H2-01	Cancer	86	Stage IIA	Serous endometrial adenocarcinoma	Primary Tumor	24.7676	0.5435	0.4228	0.4165	0.3504	0.6514	0.5768	0.493567
TCGA-D1-A17A-01	Cancer	59	Stage IIA	Endometrioid endometrial adenocarcinoma	Primary Tumor	32.9287	0.4983	0.4298	0.5201	0.4056	0.4483	0.4499	0.458667
TCGA-BS-A0U9-01	Cancer	59	Stage IIA	Endometrioid endometrial adenocarcinoma	Primary Tumor	34.2561	0.6822	0.9062	0.8939	0.8542	0.7338	0.8276	0.816317
TCGA-DI-A1BU-01	Cancer	55	Stage IIB	Mixed serous and endometrioid	Primary Tumor	31.8047	0.6624	0.7708	0.8953	0.8128	0.7787	0.8068	0.7878
TCGA-FI-A2EW-01	Cancer	71	Stage IIB	Serous endometrial adenocarcinoma	Primary Tumor	32.4219	0.4755	0.4189	0.3818	0.4868	0.4179	0.4936	0.44575
TCGA-DI-A2QY-11	Normal	64	Stage IIB	Serous endometrial adenocarcinoma	Solid Tissue Normal	33.2031	0.4572	0.3224	0.4068	0.3894	0.3883	0.3368	0.383483
TCGA-DI-A2QY-01	Cancer	64	Stage IIB	Serous endometrial adenocarcinoma	Primary Tumor	33.2031	0.493	0.1685	0.1734	0.2085	0.3409	0.3149	0.2832
TCGA-BS-A0VI-01	Cancer	58	Stage IIB	Endometrioid endometrial adenocarcinoma	Primary Tumor	34.2504	0.6633	0.7738	0.8226	0.7297	0.6627	0.7116	0.727283
TCGA-BS-A0V8-01	Cancer	68	Stage IIB	Endometrioid endometrial adenocarcinoma	Primary Tumor	34.4842	0.3319	0.2383	0.0241	0.0694	0.4032	0.1149	0.196967
TCGA-AX-A1CR-01	Cancer	70	Stage IIB	Mixed serous and endometrioid	Primary Tumor	35.629	0.6415	0.7478	0.8255	0.7618	0.6716	0.7533	0.733583
TCGA-AX-A3FX-01	Cancer	69	Stage IIB	Endometrioid endometrial adenocarcinoma	Primary Tumor	38.2866	0.4984	0.296	0.253	0.2739	0.4999	0.4616	0.380467
TCGA-D1-A16J-01	Cancer	61	Stage IIB	Endometrioid endometrial adenocarcinoma	Primary Tumor	42.9383	0.5625	0.5483	0.6017	0.5243	0.5309	0.4969	0.5441
TCGA-AX-A1CN-01	Cancer	54	Stage IIB	Endometrioid endometrial adenocarcinoma	Primary Tumor	47.6735	0.6299	0.5915	0.1638	0.4687	0.6666	0.8403	0.560133
TCGA-DI-A1BY-01	Cancer	63	Stage IIB	Endometrioid endometrial adenocarcinoma	Primary Tumor	52.0291	0.0939	0.0202	0.0238	0.0374	0.0655	0.1129	0.05895
TCGA-BG-A0MK-01	Cancer	52	Stage IIB	Endometrioid endometrial adenocarcinoma	Primary Tumor		0.3831	0.1678	0.2325	0.2171	0.3089	0.2759	0.264217
TCGA-2E-A9G8-01	Cancer	59	Stage III	Endometrioid endometrial adenocarcinoma	Primary Tumor	28.8044	0.3945	0.3458	0.4034	0.2486	0.4404	0.494	0.387783
TCGA-BG-A3EW-01	Cancer	62	Stage III	Endometrioid endometrial adenocarcinoma	Primary Tumor	45.7251	0.4616	0.2619	0.0981	0.288	0.4745	0.4181	0.3337
TCGA-BG-A3EW-11	Normal	62	Stage III	Endometrioid endometrial adenocarcinoma	Solid Tissue Normal	45.7251	0.2043	0.0328	0.038	0.084	0.1543	0.1487	0.11035
TCGA-A5-A2K4-01	Cancer	69	Stage IIIA	Serous endometrial adenocarcinoma	Primary Tumor	18.0697	0.5455	0.5327	0.622	0.5946	0.5992	0.5979	0.581983
TCGA-AX-A3G3-01	Cancer	58	Stage IIIA	Serous endometrial adenocarcinoma	Primary Tumor	19.721	0.5842	0.2043	0.0341	0.1238	0.5969	0.3739	0.319533
TCGA-AW-A1PO-01	Cancer	66	Stage IIIA	Endometrioid endometrial adenocarcinoma	Primary Tumor	22.1003	0.4559	0.2161	0.2778	0.3271	0.4542	0.3734	0.35075
TCGA-BG-A0YV-01	Cancer	67	Stage IIIA	Serous endometrial adenocarcinoma	Primary Tumor	22.4766	0.6036	0.5651	0.5391	0.4953	0.6401	0.6913	0.589083
TCGA-AX-A2HD-01	Cancer	69	Stage IIIA	Endometrioid endometrial adenocarcinoma	Primary Tumor	22.9719	0.5747	0.425	0.5897	0.4568	0.6345	0.5533	0.539
TCGA-AX-A2HD-11	Normal	69	Stage IIIA	Endometrioid endometrial adenocarcinoma	Solid Tissue Normal	22.9719	0.4066	0.3546	0.3949	0.315	0.3607	0.3306	0.3604
TCGA-EO-A22X-01	Cancer	36	Stage IIIA	Endometrioid endometrial adenocarcinoma	Primary Tumor	24.2382	0.6353	0.723	0.815	0.7769	0.6492	0.7672	0.727767
TCGA-A5-A1OH-01	Cancer	86	Stage IIIA	Serous endometrial adenocarcinoma	Primary Tumor	24.5578	0.3791	0.285	0.3084	0.2826	0.3366	0.2857	0.3129
TCGA-EY-A1GT-01	Cancer	68	Stage IIIA	Endometrioid endometrial adenocarcinoma	Primary Tumor	24.8016	0.636	0.6827	0.8041	0.7376	0.6417	0.702	0.700683
TCGA-AJ-A3OL-01	Cancer	55	Stage IIIA	Endometrioid endometrial adenocarcinoma	Primary Tumor	25	0.6101	0.6564	0.7382	0.653	0.6168	0.7008	0.66255
TCGA-AJ-A3QS-01	Cancer	57	Stage IIIA	Serous endometrial adenocarcinoma	Primary Tumor	26.079	0.4111	0.3673	0.4383	0.1726	0.4714	0.344	0.36745
TCGA-D1-A165-01	Cancer	64	Stage IIIA	Endometrioid endometrial adenocarcinoma	Primary Tumor	26.556	0.2307	0.057	0.0629	0.1295	0.1845	0.2057	0.14505
TCGA-QS-A8F1-01	Cancer	85	Stage IIIA	Serous endometrial adenocarcinoma	Primary Tumor	26.5731	0.6349	0.7551	0.7809	0.7167	0.6568	0.6909	0.705883
TCGA-KP-A3W4-01	Cancer	63	Stage IIIA	Serous endometrial adenocarcinoma	Primary Tumor	26.7532	0.1528	0.0331	0.0226	0.0466	0.1095	0.1341	0.0831167
TCGA-EY-A1GX-01	Cancer	76	Stage IIIA	Endometrioid endometrial adenocarcinoma	Primary Tumor	26.9531	0.3785	0.1693	0.2644	0.2243	0.3022	0.3075	0.274367
TCGA-BG-A186-01	Cancer	61	Stage IIIA	Endometrioid endometrial adenocarcinoma	Primary Tumor	28.578	0.6231	0.715	0.7789	0.7101	0.7466	0.778	0.725283
TCGA-FI-A2EY-01	Cancer	63	Stage IIIA	Serous endometrial adenocarcinoma	Primary Tumor	28.6661	0.5975	0.601	0.7171	0.6766	0.6044	0.7156	0.652033
TCGA-EY-A1GM-01	Cancer	60	Stage IIIA	Mixed serous and endometrioid	Primary Tumor	28.8044	0.5215	0.4252	0.3274	0.4448	0.4842	0.4826	0.447617
TCGA-B5-A121-01	Cancer	57	Stage IIIA	Endometrioid endometrial adenocarcinoma	Primary Tumor	29.3848	0.4676	0.3158	0.4204	0.3549	0.4083	0.341	0.384667
TCGA-A5-A1OK-01	Cancer	63	Stage IIIA	Endometrioid endometrial adenocarcinoma	Primary Tumor	31.9559	0.6123	0.6726	0.778	0.7196	0.6179	0.7045	0.68415
TCGA-QS-A5YQ-01	Cancer	55	Stage IIIA	Endometrioid endometrial adenocarcinoma	Primary Tumor	32.4219	0.6492	0.4553	0.4956	0.5807	0.6965	0.6525	0.5883
TCGA-5S-A9Q8-01	Cancer	51	Stage IIIA	Endometrioid endometrial adenocarcinoma	Primary Tumor	32.7694	0.4572	0.4371	0.4079	0.4985	0.4673	0.4749	0.45715
TCGA-B5-A11Q-01	Cancer	64	Stage IIIA	Endometrioid endometrial adenocarcinoma	Primary Tumor	33.9493	0.7185	0.8407	0.8017	0.7773	0.7206	0.853	0.7853
TCGA-AX-A2H4-01	Cancer	66	Stage IIIA	Serous endometrial adenocarcinoma	Primary Tumor	34.0785	0.4558	0.0323	0.0267	0.0468	0.3966	0.1205	0.179783
TCGA-AX-A2H4-11	Normal	66	Stage IIIA	Serous endometrial adenocarcinoma	Solid Tissue Normal	34.0785	0.4989	0.4267	0.4488	0.4852	0.4999	0.5118	0.47855
TCGA-AX-A06D-01	Cancer	82	Stage IIIA	Endometrioid endometrial adenocarcinoma	Primary Tumor	35.5469	0.5937	0.5951	0.7015	0.6297	0.5982	0.6159	0.62235
TCGA-D1-A16N-01	Cancer	51	Stage IIIA	Endometrioid endometrial adenocarcinoma	Primary Tumor	37.0447	0.7184	0.9014	0.9332	0.881	0.766	0.8393	0.839883
TCGA-FI-A2EX-01	Cancer	58	Stage IIIA	Serous endometrial adenocarcinoma	Primary Tumor	37.5274	0.621	0.7855	0.8062	0.7917	0.6872	0.7916	0.7472
TCGA-AX-A06H-01	Cancer	60	Stage IIIA	Endometrioid endometrial adenocarcinoma	Primary Tumor	38.2812	0.3286	0.0384	0.0467	0.0872	0.209	0.2265	0.156067
TCGA-BG-A0VZ-01	Cancer	58	Stage IIIA	Endometrioid endometrial adenocarcinoma	Primary Tumor	40.0367	0.5672	0.3695	0.6423	0.2771	0.6166	0.4735	0.491033
TCGA-B5-A0JT-01	Cancer	63	Stage IIIA	Endometrioid endometrial adenocarcinoma	Primary Tumor	42.1627	0.5901	0.7276	0.7696	0.6935	0.6042	0.6816	0.677767
TCGA-DI-A1NO-01	Cancer	68	Stage IIIA	Endometrioid endometrial adenocarcinoma	Primary Tumor	44.2735	0.4192	0.3656	0.0378	0.3599	0.2843	0.4628	0.3216
TCGA-DI-A1NO-11	Normal	68	Stage IIIA	Endometrioid endometrial adenocarcinoma	Solid Tissue Normal	44.2735	0.4845	0.4433	0.5381	0.417	0.4544	0.4346	0.461983
TCGA-AX-A3FV-01	Cancer	62	Stage IIIA	Endometrioid endometrial adenocarcinoma	Primary Tumor	48.9093	0.5923	0.4905	0.5658	0.5321	0.5653	0.5478	0.548967
TCGA-BG-A0VT-01	Cancer	56	Stage IIIA	Endometrioid endometrial adenocarcinoma	Primary Tumor	49.827	0.6958	0.609	0.8249	0.8037	0.7246	0.7917	0.741617
TCGA-AJ-A23N-01	Cancer	70	Stage IIIA	Serous endometrial adenocarcinoma	Primary Tumor		0.5578	0.4976	0.1313	0.2519	0.6633	0.45	0.425317
TCGA-B5-A11H-01	Cancer	67	Stage IIIA	Endometrioid endometrial adenocarcinoma	Primary Tumor		0.5772	0.7016	0.7025	0.7229	0.6681	0.7454	0.686283
TCGA-B5-A1MR-01	Cancer	65	Stage IIIA	Endometrioid endometrial adenocarcinoma	Primary Tumor		0.655	0.8279	0.8427	0.8119	0.722	0.7908	0.77505
TCGA-QS-A744-01	Cancer	86	Stage IIIB	Endometrioid endometrial adenocarcinoma	Primary Tumor	28.6048	0.6562	0.7691	0.8425	0.8272	0.6707	0.7508	0.75275
TCGA-BG-A2AD-11	Normal	63	Stage IIIB	Endometrioid endometrial adenocarcinoma	Solid Tissue Normal	31.25	0.6547	0.6937	0.7845	0.6071	0.5829	0.6333	0.659367
TCGA-BG-A2AD-01	Cancer	63	Stage IIIB	Endometrioid endometrial adenocarcinoma	Primary Tumor	31.25	0.3913	0.1533	0.0898	0.1851	0.2693	0.548	0.2728
TCGA-QS-A5YR-01	Cancer	61	Stage IIIB	Endometrioid endometrial adenocarcinoma	Primary Tumor	35.4308	0.3224	0.1312	0.191	0.1834	0.2744	0.2861	0.231417
TCGA-AX-A3FZ-01	Cancer	33	Stage IIIB	Endometrioid endometrial adenocarcinoma	Primary Tumor	48.9093	0.2684	0.0894	0.071	0.1022	0.1824	0.2477	0.160183
TCGA-B5-A5OC-01	Cancer	71	Stage IIIB	Endometrioid endometrial adenocarcinoma	Primary Tumor		0.4709	0.3621	0.4047	0.3474	0.4352	0.3728	0.39885
TCGA-BK-A0CA-01	Cancer	61	Stage IIIC	Mixed serous and endometrioid	Primary Tumor		0.5218	0.5794	0.5534	0.5768	0.7745	0.6149	0.603467
TCGA-D1-A16S-01	Cancer	70	Stage IIIC	Serous endometrial adenocarcinoma	Primary Tumor	22.4813	0.6043	0.6515	0.7561	0.6877	0.6436	0.6613	0.667417
TCGA-DI-A1NN-01	Cancer	63	Stage IIIC	Serous endometrial adenocarcinoma	Primary Tumor	23.7228	0.267	0.1833	0.042	0.1821	0.4662	0.4041	0.25745
TCGA-DI-A1NN-11	Normal	63	Stage IIIC	Serous endometrial adenocarcinoma	Solid Tissue Normal	23.7228	0.8376	0.8833	0.3106	0.8115	0.7527	0.9143	0.751667
TCGA-AX-A3G9-01	Cancer	63	Stage IIIC	Endometrioid endometrial adenocarcinoma	Primary Tumor	25.2994	0.1723	0.0262	0.0377	0.0589	0.1881	0.1622	0.107567
TCGA-DI-A2QT-01	Cancer	51	Stage IIIC	Serous endometrial adenocarcinoma	Primary Tumor	25.4767	0.6498	0.7327	0.809	0.7232	0.6099	0.6796	0.7007
TCGA-AX-A1C8-01	Cancer	77	Stage IIIC	Serous endometrial adenocarcinoma	Primary Tumor	27.1203	0.1466	0.045	0.0544	0.0762	0.1003	0.1151	0.0896
TCGA-D1-A2G6-01	Cancer	53	Stage IIIC	Endometrioid endometrial adenocarcinoma	Primary Tumor	28.3447	0.5343	0.468	0.6195	0.5584	0.5134	0.4805	0.529017
TCGA-AX-A2HK-01	Cancer	77	Stage IIIC	Endometrioid endometrial adenocarcinoma	Primary Tumor	30.7809	0.7046	0.8241	0.8712	0.8387	0.6972	0.7912	0.787833
TCGA-BK-A0CC-01	Cancer	69	Stage IIIC	Serous endometrial adenocarcinoma	Primary Tumor	31.1634	0.5985	0.7243	0.7691	0.6949	0.5738	0.7571	0.686283
TCGA-AX-A3GI-01	Cancer	66	Stage IIIC	Serous endometrial adenocarcinoma	Primary Tumor	31.1951	0.4949	0.3941	0.5006	0.3633	0.4373	0.393	0.430533
TCGA-D1-A1O8-01	Cancer	70	Stage IIIC	Endometrioid endometrial adenocarcinoma	Primary Tumor	31.2213	0.6945	0.841	0.8725	0.7966	0.7116	0.786	0.7837
TCGA-AX-A2H5-11	Normal	67	Stage IIIC	Serous endometrial adenocarcinoma	Solid Tissue Normal	33.5635	0.7652	0.9079	0.955	0.9072	0.7973	0.8796	0.8687
TCGA-AX-A2H5-01	Cancer	67	Stage IIIC	Serous endometrial adenocarcinoma	Primary Tumor	33.5635	0.6824	0.8125	0.801	0.6898	0.7433	0.8123	0.756883
TCGA-D1-A1NX-01	Cancer	66	Stage IIIC	Serous endometrial adenocarcinoma	Primary Tumor	34.4132	0.4951	0.3632	0.5075	0.4056	0.3946	0.4423	0.434717
TCGA-D1-A16V-01	Cancer	78	Stage IIIC	Endometrioid endometrial adenocarcinoma	Primary Tumor	35.083	0.6161	0.6212	0.6614	0.6951	0.6957	0.676	0.660917
TCGA-D1-A179-01	Cancer	76	Stage IIIC	Serous endometrial adenocarcinoma	Primary Tumor	36.1988	0.6278	0.7475	0.7517	0.7243	0.646	0.7276	0.70415
TCGA-E6-A1M0-01	Cancer	56	Stage IIIC	Endometrioid endometrial adenocarcinoma	Primary Tumor	37.6536	0.7571	0.8951	0.9054	0.8421	0.7975	0.8471	0.840717
TCGA-E6-A1M0-11	Normal	56	Stage IIIC	Endometrioid endometrial adenocarcinoma	Solid Tissue Normal	37.6536	0.6936	0.7551	0.6855	0.6853	0.7403	0.7297	0.714917
TCGA-D1-A163-01	Cancer	50	Stage IIIC	Endometrioid endometrial adenocarcinoma	Primary Tumor	38.1639	0.7635	0.9245	0.8988	0.6002	0.8681	0.8573	0.818733
TCGA-AX-A3G4-01	Cancer	60	Stage IIIC	Serous endometrial adenocarcinoma	Primary Tumor	38.3664	0.0872	0.1464	0.0185	0.0664	0.1662	0.092	0.0961167
TCGA-AX-A1C5-01	Cancer	47	Stage IIIC	Endometrioid endometrial adenocarcinoma	Primary Tumor	41.7969	0.5956	0.8436	0.8693	0.7548	0.8018	0.8417	0.784467
TCGA-FI-A2D4-01	Cancer	44	Stage IIIC	Endometrioid endometrial adenocarcinoma	Primary Tumor	42.1544	0.6548	0.6633	0.4481	0.6753	0.7289	0.7213	0.648617
TCGA-AJ-A3NF-01	Cancer	60	Stage IIIC	Serous endometrial adenocarcinoma	Primary Tumor	45.7031	0.1837	0.0429	0.0301	0.0608	0.1664	0.1748	0.109783
TCGA-D1-A15W-01	Cancer	58	Stage IIIC	Endometrioid endometrial adenocarcinoma	Primary Tumor	46.281	0.2078	0.0292	0.0297	0.0578	0.3142	0.093	0.12195
TCGA-AX-A2HC-01	Cancer	53	Stage IIIC	Endometrioid endometrial adenocarcinoma	Primary Tumor	47.2681	0.6314	0.67	0.5792	0.3428	0.6994	0.783	0.617633
TCGA-AX-A2HC-11	Normal	53	Stage IIIC	Endometrioid endometrial adenocarcinoma	Solid Tissue Normal	47.2681	0.1926	0.0277	0.0349	0.0804	0.1623	0.1733	0.111867
TCGA-B5-A5OD-01	Cancer	67	Stage IIIC	Serous endometrial adenocarcinoma	Primary Tumor		0.4752	0.3326	0.4691	0.431	0.4149	0.4067	0.421583
TCGA-EO-A3AV-01	Cancer	51	Stage IIIC1	Endometrioid endometrial adenocarcinoma	Primary Tumor	18.026	0.727	0.9091	0.9473	0.6684	0.8213	0.8506	0.820617
TCGA-AP-A1DQ-01	Cancer	76	Stage IIIC1	Serous endometrial adenocarcinoma	Primary Tumor	22.5827	0.1848	0.0464	0.0275	0.064	0.1277	0.1783	0.104783
TCGA-D1-A3DA-01	Cancer	77	Stage IIIC1	Endometrioid endometrial adenocarcinoma	Primary Tumor	24.6711	0.5008	0.4652	0.5268	0.414	0.467	0.4966	0.4784
TCGA-B5-A3S1-01	Cancer	71	Stage IIIC1	Serous endometrial adenocarcinoma	Primary Tumor	28.3039	0.6078	0.7693	0.8538	0.7626	0.7117	0.7564	0.7436
TCGA-AP-A5FX-01	Cancer	68	Stage IIIC1	Mixed serous and endometrioid	Primary Tumor	28.3447	0.5319	0.3851	0.3573	0.3891	0.5306	0.5956	0.464933
TCGA-EY-A1GV-01	Cancer	75	Stage IIIC1	Mixed serous and endometrioid	Primary Tumor	29.0174	0.7248	0.9205	0.8142	0.8237	0.7985	0.8565	0.823033
TCGA-EY-A1GO-01	Cancer	65	Stage IIIC1	Endometrioid endometrial adenocarcinoma	Primary Tumor	31.2295	0.732	0.8363	0.9071	0.8951	0.7418	0.835	0.82455
TCGA-EY-A212-01	Cancer	83	Stage IIIC1	Serous endometrial adenocarcinoma	Primary Tumor	32.0399	0.759	0.9395	0.9168	0.8986	0.845	0.8953	0.8757
TCGA-BK-A26L-01	Cancer	71	Stage IIIC1	Serous endometrial adenocarcinoma	Primary Tumor	32.4619	0.3751	0.1754	0.2688	0.2313	0.2728	0.3025	0.270983
TCGA-EY-A214-01	Cancer	66	Stage IIIC1	Endometrioid endometrial adenocarcinoma	Primary Tumor	34.5271	0.5029	0.2345	0.403	0.3641	0.3961	0.2958	0.366067
TCGA-B5-A1N2-01	Cancer	70	Stage IIIC1	Serous endometrial adenocarcinoma	Primary Tumor	40.3912	0.5013	0.4616	0.5686	0.4751	0.4793	0.5286	0.502417
TCGA-AJ-A2QL-01	Cancer	60	Stage IIIC1	Endometrioid endometrial adenocarcinoma	Primary Tumor	42.1544	0.5991	0.6517	0.7304	0.6874	0.6439	0.6984	0.668483
TCGA-AJ-A2QL-11	Normal	60	Stage IIIC1	Endometrioid endometrial adenocarcinoma	Solid Tissue Normal	42.1544	0.4369	0.3973	0.3538	0.4016	0.458	0.4979	0.42425
TCGA-EY-A4KR-01	Cancer	56	Stage IIIC1	Serous endometrial adenocarcinoma	Primary Tumor	42.3855	0.516	0.2766	0.0459	0.295	0.4438	0.4584	0.339283
TCGA-AP-A1DR-01	Cancer	59	Stage IIIC1	Endometrioid endometrial adenocarcinoma	Primary Tumor	42.5781	0.6584	0.8683	0.8952	0.6269	0.6642	0.811	0.754
TCGA-AP-A1E3-01	Cancer	45	Stage IIIC1	Endometrioid endometrial adenocarcinoma	Primary Tumor	48.9292	0.5294	0.5292	0.5823	0.4869	0.5293	0.4999	0.526167
TCGA-JU-AAVI-01	Cancer	61	Stage IIIC1	Serous endometrial adenocarcinoma	Primary Tumor	53.7778	0.5572	0.4867	0.5987	0.6792	0.5661	0.5883	0.579367
TCGA-EO-A3B0-01	Cancer	43	Stage IIIC2	Endometrioid endometrial adenocarcinoma	Primary Tumor	22.9398	0.6932	0.8793	0.8988	0.852	0.7632	0.8316	0.819683
TCGA-AP-A1E0-01	Cancer	40	Stage IIIC2	Endometrioid endometrial adenocarcinoma	Primary Tumor	23.634	0.6943	0.8662	0.8272	0.7944	0.7252	0.7767	0.780667
TCGA-A5-A1OG-01	Cancer	65	Stage IIIC2	Serous endometrial adenocarcinoma	Primary Tumor	25.6369	0.525	0.3436	0.5465	0.4462	0.4991	0.4915	0.475317
TCGA-AJ-A3EJ-01	Cancer	74	Stage IIIC2	Mixed serous and endometrioid	Primary Tumor	25.8645	0.1964	0.1249	0.0722	0.373	0.2512	0.4432	0.243483
TCGA-EY-A210-01	Cancer	82	Stage IIIC2	Mixed serous and endometrioid	Primary Tumor	26.2227	0.7605	0.9353	0.9517	0.8904	0.8344	0.8808	0.875517
TCGA-EY-A54A-01	Cancer	67	Stage IIIC2	Endometrioid endometrial adenocarcinoma	Primary Tumor	27.0051	0.5819	0.6401	0.742	0.7641	0.6081	0.645	0.663533
TCGA-B5-A11X-01	Cancer	66	Stage IIIC2	Endometrioid endometrial adenocarcinoma	Primary Tumor	27.7344	0.5872	0.5526	0.6344	0.6531	0.6008	0.623	0.608517
TCGA-EO-A1Y5-01	Cancer	63	Stage IIIC2	Serous endometrial adenocarcinoma	Primary Tumor	30.4772	0.5308	0.3548	0.4001	0.2286	0.4167	0.3981	0.388183
TCGA-D1-A17U-01	Cancer	53	Stage IIIC2	Endometrioid endometrial adenocarcinoma	Primary Tumor	30.8248	0.6545	0.7416	0.8294	0.7666	0.6943	0.6888	0.7292
TCGA-FI-A3PX-01	Cancer	57	Stage IIIC2	Serous endometrial adenocarcinoma	Primary Tumor	31.1419	0.5202	0.3271	0.0675	0.1887	0.4576	0.3696	0.321783
TCGA-B5-A1MY-01	Cancer	62	Stage IIIC2	Serous endometrial adenocarcinoma	Primary Tumor	31.4318	0.6419	0.6314	0.7824	0.7486	0.6478	0.7246	0.696117
TCGA-EY-A1H0-01	Cancer	57	Stage IIIC2	Endometrioid endometrial adenocarcinoma	Primary Tumor	33.8741	0.5191	0.4652	0.4518	0.3407	0.4509	0.5035	0.4552
TCGA-AP-A0LM-01	Cancer	33	Stage IIIC2	Endometrioid endometrial adenocarcinoma	Primary Tumor	36.2897	0.6552	0.7167	0.6565	0.6185	0.6998	0.8682	0.702483
TCGA-AJ-A3BD-01	Cancer	57	Stage IIIC2	Serous endometrial adenocarcinoma	Primary Tumor	36.7902	0.4348	0.3063	0.3468	0.3688	0.459	0.4216	0.38955
TCGA-AJ-A3BF-01	Cancer	65	Stage IIIC2	Serous endometrial adenocarcinoma	Primary Tumor	39.1003	0.5896	0.5858	0.6825	0.6324	0.5079	0.6132	0.6019
TCGA-B5-A5OE-01	Cancer	68	Stage IIIC2	Serous endometrial adenocarcinoma	Primary Tumor		0.3606	0.154	0.0293	0.0632	0.3429	0.1823	0.188717
TCGA-KP-A3VZ-01	Cancer	69	Stage IV	Serous endometrial adenocarcinoma	Primary Tumor	20.7008	0.677	0.7567	0.8188	0.856	0.7205	0.7743	0.767217
TCGA-D1-A16G-01	Cancer	74	Stage IV	Serous endometrial adenocarcinoma	Primary Tumor	25.0593	0.6994	0.855	0.8969	0.8381	0.7523	0.7908	0.805417
TCGA-E6-A2P8-01	Cancer	53	Stage IV	Mixed serous and endometrioid	Primary Tumor	31.2295	0.5045	0.3386	0.4679	0.3411	0.4334	0.43	0.41925
TCGA-D1-A169-01	Cancer	63	Stage IV	Endometrioid endometrial adenocarcinoma	Primary Tumor	35.2941	0.4814	0.4792	0.4304	0.4197	0.4908	0.538	0.47325
TCGA-D1-A0ZP-01	Cancer	59	Stage IVA	Serous endometrial adenocarcinoma	Primary Tumor	22.3757	0.6304	0.7732	0.824	0.7926	0.6926	0.7918	0.750767
TCGA-DF-A2KY-01	Cancer	49	Stage IVA	Endometrioid endometrial adenocarcinoma	Primary Tumor		0.5442	0.5638	0.3019	0.4439	0.5173	0.5774	0.491417
TCGA-B5-A1MU-01	Cancer	79	Stage IVB	Serous endometrial adenocarcinoma	Primary Tumor	20.3619	0.6535	0.7335	0.76	0.7314	0.6864	0.7228	0.7146
TCGA-EY-A3QX-01	Cancer	64	Stage IVB	Serous endometrial adenocarcinoma	Primary Tumor	22.3214	0.5997	0.6387	0.7205	0.6922	0.598	0.6403	0.648233
TCGA-EY-A1GS-01	Cancer	71	Stage IVB	Serous endometrial adenocarcinoma	Primary Tumor	23.9188	0.6564	0.7393	0.3973	0.7137	0.7002	0.7808	0.664617
TCGA-AP-A3K1-01	Cancer	56	Stage IVB	Serous endometrial adenocarcinoma	Primary Tumor	24.3418	0.2473	0.0458	0.0303	0.0915	0.1596	0.2179	0.132067
TCGA-B5-A11U-01	Cancer	74	Stage IVB	Endometrioid endometrial adenocarcinoma	Primary Tumor	26.4024	0.7401	0.9158	0.9225	0.8126	0.8064	0.885	0.847067
TCGA-AP-A0LF-01	Cancer	82	Stage IVB	Endometrioid endometrial adenocarcinoma	Primary Tumor	27.7767	0.1604	0.3047	0.0415	0.4413	0.1984	0.432	0.26305
TCGA-EO-A2CH-01	Cancer	73	Stage IVB	Serous endometrial adenocarcinoma	Primary Tumor	28.5665	0.7912	0.9666	0.9713	0.9009	0.8427	0.9146	0.897883
TCGA-D1-A3DG-01	Cancer	81	Stage IVB	Endometrioid endometrial adenocarcinoma	Primary Tumor	30.4705	0.2238	0.1032	0.0261	0.0737	0.2342	0.1264	0.131233
TCGA-AX-A3G7-01	Cancer	71	Stage IVB	Serous endometrial adenocarcinoma	Primary Tumor	31.2026	0.555	0.6267	0.5828	0.5704	0.5323	0.6328	0.583333
TCGA-K6-A3WQ-01	Cancer	60	Stage IVB	Serous endometrial adenocarcinoma	Primary Tumor	33.8566	0.5123	0.5272	0.5699	0.5276	0.509	0.5729	0.536483
TCGA-AX-A1CF-01	Cancer	69	Stage IVB	Endometrioid endometrial adenocarcinoma	Primary Tumor	35.1111	0.628	0.7254	0.7707	0.6644	0.6636	0.6749	0.687833
TCGA-AX-A1CF-11	Normal	69	Stage IVB	Endometrioid endometrial adenocarcinoma	Solid Tissue Normal	35.1111	0.4799	0.4065	0.4974	0.4087	0.4581	0.4507	0.450217
TCGA-FI-A2D5-01	Cancer	56	Stage IVB	Endometrioid endometrial adenocarcinoma	Primary Tumor	35.9375	0.1329	0.0402	0.0312	0.0454	0.1021	0.1143	0.0776833
TCGA-DI-A2QU-01	Cancer	67	Stage IVB	Endometrioid endometrial adenocarcinoma	Primary Tumor	36.3281	0.6068	0.6093	0.7232	0.6376	0.5885	0.6467	0.63535
TCGA-DI-A2QU-11	Normal	67	Stage IVB	Endometrioid endometrial adenocarcinoma	Solid Tissue Normal	36.3281	0.5784	0.4319	0.0888	0.1346	0.5835	0.6092	0.4044
TCGA-EY-A1GW-01	Cancer	73	Stage IVB	Endometrioid endometrial adenocarcinoma	Primary Tumor	36.4848	0.3493	0.1233	0.0508	0.2186	0.3329	0.3021	0.2295
TCGA-EY-A2ON-01	Cancer	61	Stage IVB	Serous endometrial adenocarcinoma	Primary Tumor	36.7309	0.4901	0.3668	0.4644	0.3662	0.3904	0.3806	0.40975
TCGA-D1-A1NW-01	Cancer	72	Stage IVB	Mixed serous and endometrioid	Primary Tumor	38.2812	0.6667	0.6743	0.8177	0.7185	0.6835	0.7285	0.714867
TCGA-BS-A0T9-01	Cancer	39	Stage IVB	Endometrioid endometrial adenocarcinoma	Primary Tumor	40.0367	0.7161	0.8562	0.8713	0.772	0.7416	0.8176	0.7958
TCGA-B5-A11I-01	Cancer	65	Stage IVB	Endometrioid endometrial adenocarcinoma	Primary Tumor	49.0487	0.6105	0.6255	0.7418	0.6619	0.6132	0.6448	0.649617
TCGA-4E-A92E-01	Cancer				Primary Tumor		0.6044	0.6526	0.7416	0.7684	0.6522	0.7116	0.688467
TCGA-A5-A7WJ-01	Cancer				Primary Tumor		0.7497	0.9273	0.949	0.8769	0.7912	0.872	0.861017
TCGA-A5-A7WK-01	Cancer				Primary Tumor		0.7506	0.9224	0.9375	0.874	0.7793	0.871	0.8558
TCGA-A5-AB3J-01	Cancer				Primary Tumor		0.4763	0.3516	0.4796	0.3566	0.4037	0.3936	0.410233
TCGA-AJ-A8CV-01	Cancer				Primary Tumor		0.3995	0.2919	0.2027	0.3945	0.4478	0.4433	0.363283
TCGA-D1-A3JQ-01	Cancer				Primary Tumor		0.5163	0.4704	0.5966	0.4285	0.5317	0.5329	0.512733
TCGA-DF-A2KN-01	Cancer				Primary Tumor		0.4435	0.3791	0.3835	0.3583	0.4112	0.3882	0.393967
TCGA-DF-A2KR-01	Cancer				Primary Tumor		0.4309	0.1243	0.4119	0.2643	0.3801	0.3011	0.318767
TCGA-DF-A2KS-01	Cancer				Primary Tumor		0.5762	0.4564	0.4624	0.4414	0.6457	0.5993	0.530233
TCGA-DF-A2KU-01	Cancer				Primary Tumor		0.5004	0.3457	0.47	0.1194	0.4616	0.4771	0.3957
TCGA-DF-A2L0-01	Cancer				Primary Tumor		0.627	0.6624	0.8078	0.6875	0.6578	0.6927	0.6892
TCGA-FL-A1YF-11	Normal				Solid Tissue Normal		0.2646	0.0478	0.0632	0.1593	0.2291	0.2772	0.173533
TCGA-FL-A1YG-11	Normal				Solid Tissue Normal		0.2202	0.0437	0.0321	0.065	0.1982	0.17	0.121533
TCGA-FL-A1YH-11	Normal				Solid Tissue Normal		0.2506	0.0543	0.0561	0.1043	0.201	0.1973	0.143933
TCGA-FL-A1YI-11	Normal				Solid Tissue Normal		0.2296	0.037	0.0286	0.0689	0.1915	0.2031	0.12645
TCGA-FL-A1YL-11	Normal				Solid Tissue Normal		0.3229	0.0479	0.0632	0.143	0.2684	0.2343	0.17995
TCGA-FL-A1YM-11	Normal				Solid Tissue Normal		0.3552	0.1893	0.1229	0.2644	0.3403	0.3681	0.273367
TCGA-FL-A1YN-11	Normal				Solid Tissue Normal		0.2779	0.0474	0.0561	0.1459	0.2744	0.2582	0.17665
TCGA-FL-A1YQ-11	Normal				Solid Tissue Normal		0.313	0.0863	0.0711	0.1847	0.3053	0.3035	0.21065
TCGA-FL-A1YT-11	Normal				Solid Tissue Normal		0.3396	0.1061	0.0978	0.1636	0.2867	0.316	0.2183
TCGA-FL-A1YU-11	Normal				Solid Tissue Normal		0.3245	0.1062	0.0498	0.1705	0.2507	0.3162	0.202983
TCGA-FL-A1YV-11	Normal				Solid Tissue Normal		0.2268	0.0342	0.0368	0.1136	0.2196	0.2688	0.149967
TCGA-FL-A3WE-11	Normal				Solid Tissue Normal		0.3113	0.0857	0.0731	0.1275	0.2345	0.247	0.17985
TCGA-SL-A6J9-01	Cancer				Primary Tumor		0.5559	0.5593	0.7251	0.6889	0.5821	0.6274	0.623117

## Sheet: TableS2
Dataset-ID	Sample-ID	Type	GLP	cg08938584	cg05558169	cg13933262	cg10435816	cg01643675	cg03510378	cg17011276	cg14378860	cg23563234	cg14011639	cg27487435	Methylation Level (%)
GSE136791	GSM4058053	Carcinoma	EPIC	0.775296	0.802035	0.713319	0.7891	0.789318	0.64503	0.747314	0.608302	0.745563	0.600512	0.671056	0.716986
GSE136791	GSM4058055	Carcinoma	EPIC	0.825715	0.787581	0.808202	0.818872	0.866659	0.716348	0.777821	0.58703	0.772975	0.794728	0.754195	0.773648
GSE136791	GSM4058056	Carcinoma	EPIC	0.581849	0.493499	0.560893	0.48188	0.676226	0.407798	0.573587	0.283548	0.503192	0.489629	0.441469	0.499415
GSE136791	GSM4058058	Carcinoma	EPIC	0.570399	0.622679	0.447941	0.536118	0.711413	0.35279	0.532444	0.425111	0.494418	0.401566	0.493326	0.508019
GSE136791	GSM4058059	Carcinoma	EPIC	0.727797	0.671319	0.649243	0.676752	0.777429	0.558871	0.689752	0.471293	0.650413	0.614811	0.619927	0.646146
GSE136791	GSM4058061	Carcinoma	EPIC	0.386752	0.093924	0.0703992	0.335602	0.580634	0.146892	0.260932	0.11989	0.482011	0.100173	0.14394	0.247377
GSE136791	GSM4058063	Carcinoma	EPIC	0.633454	0.629227	0.47756	0.530589	0.633836	0.204398	0.539195	0.448546	0.497461	0.548334	0.534631	0.516112
GSE136791	GSM4058064	Carcinoma	EPIC	0.828472	0.831137	0.828578	0.864499	0.887202	0.800411	0.808252	0.743069	0.811504	0.808916	0.809999	0.820185
GSE136791	GSM4058066	Carcinoma	EPIC	0.712929	0.745785	0.589711	0.711854	0.784917	0.400088	0.675757	0.562193	0.719725	0.541959	0.60671	0.641057
GSE136791	GSM4058067	Carcinoma	EPIC	0.592318	0.724779	0.52649	0.54164	0.846608	0.541643	0.744165	0.523743	0.597628	0.517314	0.62572	0.61655
GSE136791	GSM4058069	Carcinoma	EPIC	0.770067	0.729959	0.501806	0.649767	0.897792	0.432348	0.752357	0.501342	0.654483	0.38115	0.563605	0.621334
GSE136791	GSM4058070	Carcinoma	EPIC	0.920359	0.897928	0.909209	0.904143	0.887087	0.75589	0.858396	0.789668	0.836222	0.827927	0.693808	0.843694
GSE136791	GSM4058071	Carcinoma	EPIC	0.794342	0.80844	0.799223	0.83115	0.818799	0.762392	0.788977	0.689748	0.773687	0.77714	0.650949	0.772259
GSE136791	GSM4058072	Carcinoma	EPIC	0.865611	0.878049	0.88949	0.920144	0.961186	0.330078	0.840706	0.672964	0.865134	0.764867	0.814707	0.800267
GSE136791	GSM4058074	Carcinoma	EPIC	0.802314	0.621684	0.568497	0.679954	0.837683	0.595397	0.754356	0.528653	0.620353	0.497078	0.560789	0.642433
GSE136791	GSM4058076	Carcinoma	EPIC	0.783134	0.795503	0.77054	0.849752	0.865796	0.749565	0.765634	0.719475	0.769152	0.663394	0.722136	0.768553
GSE136791	GSM4058077	Carcinoma	EPIC	0.61202	0.664768	0.551143	0.548464	0.911639	0.434305	0.536249	0.42185	0.523652	0.520947	0.598319	0.574851
GSE136791	GSM4058079	Carcinoma	EPIC	0.759662	0.714214	0.684439	0.702301	0.809605	0.678449	0.68032	0.643847	0.67604	0.65185	0.678731	0.698133
GSE136791	GSM4058080	Carcinoma	EPIC	0.721716	0.535884	0.194344	0.661156	0.859651	0.25176	0.749318	0.4139	0.699851	0.319496	0.359719	0.524254
GSE136791	GSM4058082	Carcinoma	EPIC	0.621797	0.588941	0.478876	0.518398	0.609537	0.351939	0.541637	0.525556	0.508826	0.416889	0.523315	0.516883
GSE136791	GSM4058083	Carcinoma	EPIC	0.775064	0.718203	0.638646	0.734725	0.794827	0.667806	0.712119	0.54226	0.687564	0.619794	0.577536	0.678959
GSE136791	GSM4058084	Carcinoma	EPIC	0.809186	0.835663	0.831523	0.863128	0.872466	0.712162	0.793764	0.718279	0.798775	0.792909	0.702139	0.793636
GSE136791	GSM4058085	Carcinoma	EPIC	0.739851	0.802395	0.694582	0.731747	0.837545	0.458089	0.743084	0.647067	0.736762	0.527136	0.702464	0.692793
GSE136791	GSM4058086	Carcinoma	EPIC	0.843068	0.749658	0.760195	0.731711	0.741276	0.619002	0.792539	0.577783	0.755179	0.654669	0.578676	0.709432
GSE136791	GSM4058087	Carcinoma	EPIC	0.783777	0.679334	0.320525	0.759275	0.828963	0.45094	0.756387	0.603949	0.777449	0.560998	0.646943	0.651686
GSE136791	GSM4058089	Carcinoma	EPIC	0.738362	0.75925	0.702132	0.764343	0.773367	0.470659	0.737424	0.662996	0.717185	0.683544	0.616744	0.693273
GSE136791	GSM4058091	Carcinoma	EPIC	0.745615	0.689719	0.547089	0.659808	0.897832	0.407935	0.753488	0.625063	0.614467	0.578839	0.571864	0.644702
GSE136791	GSM4058093	Carcinoma	EPIC	0.833043	0.69854	0.526104	0.642593	0.913114	0.165069	0.824929	0.615436	0.64211	0.251238	0.669357	0.616503
GSE136791	GSM4058094	Carcinoma	EPIC	0.770937	0.772257	0.732035	0.803884	0.800948	0.729396	0.755592	0.709155	0.757901	0.726154	0.738363	0.754238
GSE136791	GSM4058095	Carcinoma	EPIC	0.736959	0.511502	0.575955	0.651462	0.734259	0.318042	0.677945	0.552945	0.646722	0.45036	0.580043	0.585109
GSE136791	GSM4058097	Carcinoma	EPIC	0.667539	0.464991	0.628138	0.488232	0.675325	0.433449	0.672114	0.427311	0.621372	0.477726	0.480896	0.548827
GSE136791	GSM4058098	Carcinoma	EPIC	0.709781	0.607076	0.0820619	0.34289	0.874261	0.100853	0.690062	0.420601	0.450231	0.186823	0.445916	0.446414
GSE136791	GSM4058099	Carcinoma	EPIC	0.641752	0.566191	0.49289	0.558878	0.536901	0.423056	0.547763	0.491821	0.556622	0.469181	0.489445	0.524955
GSE136791	GSM4058101	Carcinoma	EPIC	0.73224	0.691948	0.452899	0.615842	0.798102	0.219361	0.694198	0.44463	0.634	0.508359	0.522628	0.574019
GSE136791	GSM4058102	Carcinoma	EPIC	0.642902	0.7149	0.0678466	0.634307	0.949109	0.146723	0.58228	0.493823	0.538007	0.239839	0.462724	0.497496
GSE136791	GSM4058103	Carcinoma	EPIC	0.795002	0.810785	0.804935	0.836944	0.832434	0.731611	0.763023	0.703196	0.785598	0.769616	0.676824	0.773633
GSE136791	GSM4058105	Carcinoma	EPIC	0.471176	0.35603	0.0628392	0.388303	0.880042	0.141365	0.351617	0.319727	0.343536	0.154392	0.366206	0.348658
GSE136791	GSM4058106	Carcinoma	EPIC	0.814945	0.475755	0.816844	0.631199	0.960709	0.184584	0.581876	0.428532	0.841723	0.536536	0.51993	0.617512
GSE136791	GSM4058108	Carcinoma	EPIC	0.649355	0.800472	0.752196	0.820932	0.85659	0.507394	0.726463	0.690611	0.776471	0.526385	0.704453	0.71012
GSE136791	GSM4058110	Carcinoma	EPIC	0.72036	0.576004	0.627083	0.676864	0.645331	0.563651	0.594001	0.539559	0.692826	0.648616	0.590672	0.624997
GSE136791	GSM4058111	Carcinoma	EPIC	0.666219	0.64908	0.611558	0.597177	0.689791	0.355411	0.604851	0.525392	0.620253	0.634324	0.581926	0.59418
GSE136791	GSM4058113	Carcinoma	EPIC	0.778269	0.754722	0.818467	0.84606	0.883379	0.546918	0.80159	0.76499	0.795701	0.720165	0.745662	0.76872
GSE136791	GSM4058114	Carcinoma	EPIC	0.670524	0.338548	0.441047	0.490372	0.795913	0.42387	0.648574	0.229082	0.557569	0.421759	0.381698	0.490814
GSE136791	GSM4058116	Carcinoma	EPIC	0.775494	0.660046	0.746181	0.745371	0.810057	0.726892	0.735348	0.58784	0.749147	0.709188	0.638075	0.716695
GSE136791	GSM4058117	Carcinoma	EPIC	0.787809	0.84104	0.756487	0.766191	0.872238	0.206552	0.787277	0.557661	0.749277	0.621351	0.651482	0.69067
GSE136791	GSM4058119	Carcinoma	EPIC	0.73696	0.708386	0.595991	0.775939	0.780765	0.339614	0.721887	0.55983	0.755228	0.659395	0.465825	0.645438
GSE136791	GSM4058121	Carcinoma	EPIC	0.594789	0.506997	0.526055	0.528543	0.616121	0.41133	0.518225	0.489122	0.571652	0.48262	0.509725	0.523198
GSE136791	GSM4058123	Carcinoma	EPIC	0.783678	0.839856	0.759568	0.835794	0.874454	0.461236	0.738541	0.685343	0.80886	0.789345	0.735175	0.755623
GSE136791	GSM4058124	Carcinoma	EPIC	0.754884	0.607952	0.552241	0.791545	0.890191	0.323232	0.665918	0.513355	0.778787	0.598968	0.547033	0.638555
GSE136791	GSM4058125	Carcinoma	EPIC	0.600222	0.634022	0.623293	0.649813	0.731707	0.482874	0.638894	0.508345	0.665988	0.585926	0.62186	0.612995
GSE136791	GSM4058127	Carcinoma	EPIC	0.73426	0.815542	0.512227	0.768742	0.809935	0.141852	0.76732	0.658688	0.76459	0.513676	0.589524	0.643305
GSE136791	GSM4058129	Carcinoma	EPIC	0.58086	0.631837	0.488521	0.524848	0.682887	0.344051	0.495715	0.476805	0.483173	0.363417	0.512536	0.507695
GSE136791	GSM4058131	Carcinoma	EPIC	0.579377	0.445488	0.373426	0.478124	0.731848	0.187421	0.464406	0.376819	0.503548	0.285701	0.37997	0.436921
GSE136791	GSM4058132	Carcinoma	EPIC	0.656702	0.50557	0.415507	0.447373	0.687986	0.441328	0.607594	0.397809	0.556474	0.52415	0.430553	0.51555
GSE136791	GSM4058134	Carcinoma	EPIC	0.708303	0.630051	0.612695	0.617723	0.759066	0.668077	0.565063	0.509475	0.598207	0.606292	0.582315	0.623388
GSE136791	GSM4058136	Carcinoma	EPIC	0.616918	0.544251	0.524248	0.541826	0.810276	0.333593	0.525898	0.398106	0.518966	0.474204	0.457339	0.52233
GSE136791	GSM4058138	Carcinoma	EPIC	0.30032	0.18699	0.143489	0.119828	0.4637	0.175377	0.26916	0.16571	0.244832	0.128133	0.237359	0.221355
GSE136791	GSM4058139	Carcinoma	EPIC	0.792808	0.73047	0.560215	0.737705	0.84612	0.44735	0.446158	0.568639	0.767828	0.596182	0.663274	0.650613
GSE136791	GSM4058141	Carcinoma	EPIC	0.802283	0.820594	0.822719	0.882059	0.899735	0.667888	0.789473	0.534593	0.828168	0.834314	0.717934	0.781797
GSE136791	GSM4058142	Carcinoma	EPIC	0.524234	0.619642	0.428737	0.517812	0.793364	0.257014	0.486511	0.508175	0.415057	0.350047	0.499909	0.490955
GSE136791	GSM4058143	Carcinoma	EPIC	0.622231	0.728176	0.526235	0.638174	0.663135	0.378549	0.566862	0.589818	0.467138	0.456057	0.50688	0.558478
GSE136791	GSM4058145	Carcinoma	EPIC	0.549575	0.618289	0.309337	0.488951	0.728225	0.293944	0.506889	0.48623	0.549656	0.420079	0.482314	0.493953
GSE136791	GSM4058147	Carcinoma	EPIC	0.720705	0.601811	0.599484	0.596935	0.63476	0.600113	0.668556	0.483814	0.677215	0.668911	0.51897	0.61557
GSE136791	GSM4058149	Carcinoma	EPIC	0.659941	0.630636	0.584992	0.588402	0.680607	0.510315	0.624435	0.559882	0.595738	0.555695	0.563754	0.595854
GSE136791	GSM4058150	Carcinoma	EPIC	0.718339	0.700573	0.725927	0.72324	0.76747	0.685402	0.728544	0.662304	0.721001	0.726718	0.687277	0.713345
GSE136791	GSM4058151	Carcinoma	EPIC	0.809749	0.85739	0.823708	0.796969	0.848862	0.740094	0.799907	0.645514	0.780078	0.795985	0.747839	0.786008
GSE136791	GSM4058152	Carcinoma	EPIC	0.625456	0.606663	0.470631	0.546423	0.766134	0.360389	0.587602	0.48572	0.507327	0.409051	0.509768	0.534106
GSE136791	GSM4058153	Carcinoma	EPIC	0.569008	0.638181	0.459793	0.479111	0.558785	0.309727	0.547757	0.461535	0.464923	0.332618	0.458456	0.47999
GSE136791	GSM4058154	Carcinoma	EPIC	0.758626	0.815063	0.768151	0.805883	0.804935	0.787935	0.731182	0.690288	0.773015	0.814647	0.722627	0.770214
GSE93589	GSM2455380	Carcinoma	450K	0.552985		0.636852	0.501868			0.533712		0.561505	0.524667		0.551932
GSE93589	GSM2455381	Carcinoma	450K	0.606938		0.739208	0.664394			0.582894		0.639765	0.667582		0.65013
GSE93589	GSM2455382	Carcinoma	450K	0.489879		0.486304	0.498647			0.432364		0.453204	0.414943		0.462557
GSE93589	GSM2455383	Carcinoma	450K	0.511793		0.499662	0.400143			0.449848		0.462357	0.403049		0.454475
GSE93589	GSM2455384	Carcinoma	450K	0.498718		0.353632	0.349561			0.472068		0.43281	0.223045		0.388306
GSE93589	GSM2455385	Carcinoma	450K	0.680732		0.838514	0.824199			0.714558		0.815138	0.819684		0.782138
GSE93589	GSM2455386	Carcinoma	450K	0.638016		0.772997	0.687812			0.642195		0.751542	0.821621		0.719031
GSE93589	GSM2455387	Carcinoma	450K	0.605014		0.752114	0.750535			0.605583		0.692296	0.679701		0.680874
GSE93589	GSM2455388	Carcinoma	450K	0.774848		0.927824	0.899844			0.78292		0.901234	0.938135		0.870801
GSE67116	GSM1639229	Carcinoma	450K	0.725927		0.898384	0.926699			0.775041		0.847012	0.826001		0.833177
GSE67116	GSM1639230	Carcinoma	450K	0.558919		0.635412	0.549294			0.61875		0.566344	0.585289		0.585668
GSE67116	GSM1639231	Carcinoma	450K	0.627353		0.790217	0.773748			0.684691		0.701817	0.750187		0.721335
GSE67116	GSM1639234	Carcinoma	450K	0.117237		0.043498	0.237542			0.212351		0.148319	0.149082		0.151338
GSE67116	GSM1639235	Carcinoma	450K	0.606345		0.438467	0.539822			0.653664		0.599144	0.448259		0.547617
GSE67116	GSM1639236	Carcinoma	450K	0.534036		0.581882	0.54789			0.629416		0.616213	0.581732		0.581861
GSE67116	GSM1639239	Carcinoma	450K	0.555615		0.582688	0.50197			0.516421		0.598869	0.628688		0.564042
GSE67116	GSM1639241	Carcinoma	450K	0.560338		0.632669	0.571632			0.599282		0.603055	0.597665		0.594107
GSE67116	GSM1639242	Carcinoma	450K	0.680005		0.845176	0.806853			0.775468		0.816932	0.762192		0.781104
GSE67116	GSM1639245	Carcinoma	450K	0.393383		0.0284505	0.0967495			0.421949		0.204835	0.108359		0.208954
GSE67116	GSM1639246	Carcinoma	450K	0.441629		0.453399	0.38181			0.500074		0.477705	0.449759		0.450729
GSE67116	GSM1639247	Carcinoma	450K	0.406505		0.0536508	0.121998			0.395398		0.178283	0.129113		0.214158
GSE67116	GSM1639248	Carcinoma	450K	0.614312		0.765031	0.722493			0.746029		0.738321	0.726753		0.718823
GSE67116	GSM1639249	Carcinoma	450K	0.363463		0.0299649	0.0977029			0.373604		0.184711	0.122545		0.195332
GSE67116	GSM1639252	Carcinoma	450K	0.559303		0.541516	0.559416			0.605031		0.571783	0.537913		0.562494
GSE67116	GSM1639253	Carcinoma	450K	0.75982		0.853424	0.812769			0.729015		0.813665	0.736578		0.784212
GSE67116	GSM1639254	Carcinoma	450K	0.610981		0.758268	0.747107			0.715839		0.739698	0.769571		0.723577
GSE67116	GSM1639255	Carcinoma	450K	0.742751		0.846289	0.857673			0.530423		0.834263	0.861197		0.778766
GSE67116	GSM1639256	Carcinoma	450K	0.55347		0.615156	0.517834			0.654908		0.614891	0.60006		0.59272
GSE67116	GSM1639260	Carcinoma	450K	0.425298		0.46551	0.379326			0.514391		0.467027	0.480603		0.455359
GSE67116	GSM1639261	Carcinoma	450K	0.603501		0.638619	0.634726			0.717042		0.720916	0.687154		0.666993
GSE67116	GSM1639263	Carcinoma	450K	0.655398		0.385123	0.763573			0.756204		0.786114	0.313824		0.610039
GSE67116	GSM1639265	Carcinoma	450K	0.398978		0.458	0.480006			0.437813		0.404694	0.300215		0.413284
GSE67116	GSM1639266	Carcinoma	450K	0.295025		0.563346	0.184029			0.717169		0.212182	0.122703		0.349076
GSE67116	GSM1639269	Carcinoma	450K	0.452308		0.380488	0.418749			0.430668		0.399417	0.373419		0.409175
GSE67116	GSM1639270	Carcinoma	450K	0.560824		0.379337	0.551369			0.69646		0.538596	0.509411		0.539333
GSE67116	GSM1639272	Carcinoma	450K	0.448146		0.275693	0.30439			0.467817		0.396909	0.281238		0.362366
GSE67116	GSM1639273	Carcinoma	450K	0.426275		0.463407	0.390055			0.469602		0.436932	0.174303		0.393429
GSE67116	GSM1639275	Carcinoma	450K	0.507921		0.495213	0.440137			0.49389		0.489812	0.298618		0.454265
GSE67116	GSM1639276	Carcinoma	450K	0.481865		0.464668	0.509667			0.508983		0.49773	0.268109		0.45517
GSE67116	GSM1639277	Carcinoma	450K	0.530827		0.529516	0.498316			0.556408		0.516723	0.539435		0.528538
GSE67116	GSM1639280	Carcinoma	450K	0.352135		0.247909	0.252581			0.384135		0.334989	0.26874		0.306748
GSE67116	GSM1639281	Carcinoma	450K	0.206025		0.0552455	0.100572			0.214158		0.193751	0.154975		0.154121
GSE67116	GSM1639283	Carcinoma	450K	0.233695		0.0585007	0.0961515			0.247823		0.172788	0.135117		0.157346
GSE67116	GSM1639284	Carcinoma	450K	0.437495		0.443561	0.366552			0.516763		0.438372	0.387468		0.431702
GSE67116	GSM1639287	Carcinoma	450K	0.131958		0.0243668	0.278964			0.17173		0.174891	0.157091		0.1565
GSE67116	GSM1639290	Carcinoma	450K	0.49923		0.181454	0.403094			0.549103		0.523001	0.277445		0.405555
GSE67116	GSM1639291	Carcinoma	450K	0.630198		0.711483	0.66002			0.675005		0.668378	0.678055		0.670523
GSE67116	GSM1639293	Carcinoma	450K	0.0757446		0.085989	0.057377			0.159111		0.0967278	0.111595		0.0977573
GSE67116	GSM1639294	Carcinoma	450K	0.640213		0.618214	0.706594			0.720232		0.739737	0.571094		0.666014
GSE67116	GSM1639295	Carcinoma	450K	0.39361		0.254398	0.229779			0.392287		0.330921	0.302208		0.317201
GSE67116	GSM1639298	Carcinoma	450K	0.791858		0.950075	0.960574			0.873305		0.913645	0.912979		0.900406
GSE67116	GSM1639299	Carcinoma	450K	0.668706		0.778257	0.744295			0.72575		0.743574	0.68699		0.724595
GSE67116	GSM1639301	Carcinoma	450K	0.447306		0.419351	0.462092			0.460208		0.388448	0.395619		0.428837
GSE67116	GSM1639302	Carcinoma	450K	0.497706		0.528985	0.523289			0.548612		0.564202	0.36784		0.505106
GSE67116	GSM1639304	Carcinoma	450K	0.599864		0.626214	0.654679			0.652803		0.663291	0.615644		0.635416
GSE67116	GSM1639305	Carcinoma	450K	0.505375		0.50471	0.506622			0.557441		0.544795	0.476036		0.51583
GSE67116	GSM1639307	Carcinoma	450K	0.5477		0.350919	0.472715			0.495185		0.489597	0.372709		0.454804
GSE67116	GSM1639308	Carcinoma	450K	0.641197		0.226721	0.520303			0.753095		0.605474	0.304516		0.508551
GSE67116	GSM1639309	Carcinoma	450K	0.544235		0.464813	0.385514			0.590058		0.455128	0.561481		0.500205
GSE67116	GSM1639310	Carcinoma	450K	0.42952		0.409865	0.375732			0.475288		0.431924	0.39129		0.418937
GSE67116	GSM1639312	Carcinoma	450K	0.597178		0.699755	0.675379			0.640345		0.694071	0.671106		0.662972
GSE67116	GSM1639314	Carcinoma	450K	0.66548		0.618205	0.769461			0.725423		0.80121	0.560954		0.690122
GSE67116	GSM1639228	Carcinoma	450K	0.539288		0.600488	0.549851			0.534326		0.522732	0.504145		0.541805
GSE67116	GSM1639232	Carcinoma	450K	0.471195		0.167058	0.346685			0.502411		0.359643	0.256332		0.350554
GSE67116	GSM1639233	Carcinoma	450K	0.678039		0.815666	0.745522			0.743699		0.76519	0.712989		0.743517
GSE67116	GSM1639237	Carcinoma	450K	0.440574		0.479279	0.304631			0.458718		0.396405	0.406257		0.414311
GSE67116	GSM1639238	Carcinoma	450K	0.0762821		0.0819775	0.133133			0.1735		0.338356	0.173265		0.162752
GSE67116	GSM1639240	Carcinoma	450K	0.459704		0.492751	0.404732			0.474856		0.464935	0.466511		0.460582
GSE67116	GSM1639243	Carcinoma	450K	0.302466		0.0290051	0.126161			0.261682		0.21899	0.145393		0.180616
GSE67116	GSM1639244	Carcinoma	450K	0.5949		0.70883	0.675126			0.646944		0.705714	0.705154		0.672778
GSE67116	GSM1639250	Carcinoma	450K	0.566351		0.620483	0.523942			0.628468		0.620044	0.608406		0.594616
GSE67116	GSM1639251	Carcinoma	450K	0.601508		0.707842	0.681749			0.710232		0.726362	0.659622		0.681219
GSE67116	GSM1639257	Carcinoma	450K	0.596928		0.678786	0.637765			0.68494		0.719904	0.687316		0.667607
GSE67116	GSM1639258	Carcinoma	450K	0.419403		0.44568	0.434248			0.492607		0.48844	0.443817		0.454033
GSE67116	GSM1639259	Carcinoma	450K	0.591429		0.683663	0.652089			0.670091		0.686793	0.66583		0.658316
GSE67116	GSM1639262	Carcinoma	450K	0.562846		0.65189	0.553089			0.630677		0.653353	0.6384		0.615042
GSE67116	GSM1639264	Carcinoma	450K	0.737379		0.716643	0.791346			0.800961		0.798492	0.839945		0.780794
GSE67116	GSM1639267	Carcinoma	450K	0.451975		0.427197	0.434711			0.506614		0.472195	0.466638		0.459888
GSE67116	GSM1639268	Carcinoma	450K	0.604967		0.706806	0.755418			0.706807		0.732139	0.732688		0.706471
GSE67116	GSM1639271	Carcinoma	450K	0.505598		0.503109	0.539048			0.524954		0.588492	0.337592		0.499799
GSE67116	GSM1639274	Carcinoma	450K	0.440117		0.312147	0.37396			0.425483		0.434163	0.360206		0.391013
GSE67116	GSM1639278	Carcinoma	450K	0.445901		0.362461	0.390074			0.459485		0.390587	0.38799		0.406083
GSE67116	GSM1639279	Carcinoma	450K	0.312127		0.127836	0.145031			0.343528		0.265927	0.201929		0.23273
GSE67116	GSM1639282	Carcinoma	450K	0.514205		0.535344	0.464761			0.570774		0.518583	0.521804		0.520912
GSE67116	GSM1639285	Carcinoma	450K	0.250858		0.0421108	0.305841			0.281253		0.231726	0.187569		0.216559
GSE67116	GSM1639286	Carcinoma	450K	0.208052		0.0392047	0.154767			0.374499		0.355608	0.168512		0.216774
GSE67116	GSM1639288	Carcinoma	450K	0.306393		0.0982508	0.0958712			0.256862		0.212038	0.118182		0.181266
GSE67116	GSM1639289	Carcinoma	450K	0.503922		0.5	0.393986			0.49436		0.431756	0.312575		0.439433
GSE67116	GSM1639292	Carcinoma	450K	0.627176		0.695663	0.692451			0.693111		0.717426	0.659152		0.68083
GSE67116	GSM1639296	Carcinoma	450K	0.563474		0.640153	0.573602			0.641437		0.627279	0.601491		0.607906
GSE67116	GSM1639297	Carcinoma	450K	0.492783		0.462896	0.450958			0.524664		0.480819	0.42677		0.473148
GSE67116	GSM1639300	Carcinoma	450K	0.486636		0.448845	0.426885			0.465958		0.472653	0.409314		0.451715
GSE67116	GSM1639303	Carcinoma	450K	0.524445		0.542675	0.478935			0.565699		0.537553	0.503269		0.525429
GSE67116	GSM1639306	Carcinoma	450K	0.471625		0.333117	0.3975			0.487411		0.453218	0.358943		0.416969
GSE67116	GSM1639311	Carcinoma	450K	0.544806		0.573264	0.45614			0.580694		0.49115	0.438496		0.514092
GSE33422	GSM826729	Carcinoma	27K									0.523854	0.446208		0.485031
GSE33422	GSM826730	Carcinoma	27K									0.802671	0.662198		0.732434
GSE33422	GSM826731	Carcinoma	27K									0.799697	0.757171		0.778434
GSE33422	GSM826732	Carcinoma	27K									0.628518	0.596563		0.61254
GSE33422	GSM826733	Carcinoma	27K									0.662074	0.617734		0.639904
GSE33422	GSM826734	Carcinoma	27K									0.635147	0.716658		0.675903
GSE33422	GSM826735	Carcinoma	27K									0.589574	0.634949		0.612262
GSE33422	GSM826736	Carcinoma	27K									0.82133	0.735704		0.778517
GSE33422	GSM826737	Carcinoma	27K									0.593628	0.585774		0.589701
GSE33422	GSM826738	Carcinoma	27K									0.666178	0.593379		0.629779
GSE33422	GSM826739	Carcinoma	27K									0.384615	0.259161		0.321888
GSE33422	GSM826740	Carcinoma	27K									0.867002	0.751161		0.809082
GSE33422	GSM826741	Carcinoma	27K									0.646487	0.588184		0.617336
GSE33422	GSM826742	Carcinoma	27K									0.727861	0.495153		0.611507
GSE33422	GSM826743	Carcinoma	27K									0.682948	0.595893		0.63942
GSE33422	GSM826744	Carcinoma	27K									0.822793	0.639189		0.730991
GSE33422	GSM826745	Carcinoma	27K									0.751291	0.713238		0.732265
GSE33422	GSM826746	Carcinoma	27K									0.636777	0.416096		0.526436
GSE40032	GSM983959	Carcinoma	27K									0.457394	0.338586		0.39799
GSE40032	GSM983960	Carcinoma	27K									0.445458	0.351501		0.39848
GSE40032	GSM983961	Carcinoma	27K									0.770417	0.716633		0.743525
GSE40032	GSM983962	Carcinoma	27K									0.816855	0.791969		0.804412
GSE40032	GSM983963	Carcinoma	27K									0.408792	0.168098		0.288445
GSE40032	GSM983964	Carcinoma	27K									0.70556	0.609383		0.657471
GSE40032	GSM983965	Carcinoma	27K									0.58938	0.512586		0.550983
GSE40032	GSM983966	Carcinoma	27K									0.293532	0.301345		0.297438
GSE40032	GSM983967	Carcinoma	27K									0.788268	0.787196		0.787732
GSE40032	GSM983968	Carcinoma	27K									0.281003	0.178801		0.229902
GSE40032	GSM983969	Carcinoma	27K									0.55746	0.443837		0.500648
GSE40032	GSM983970	Carcinoma	27K									0.646362	0.564467		0.605415
GSE40032	GSM983971	Carcinoma	27K									0.421598	0.198582		0.31009
GSE40032	GSM983972	Carcinoma	27K									0.472648	0.411396		0.442022
GSE40032	GSM983973	Carcinoma	27K									0.433426	0.308317		0.370872
GSE40032	GSM983974	Carcinoma	27K									0.47128	0.380465		0.425872
GSE40032	GSM983975	Carcinoma	27K									0.625179	0.415103		0.520141
GSE40032	GSM983976	Carcinoma	27K									0.713834	0.566067		0.63995
GSE40032	GSM983977	Carcinoma	27K									0.122344	0.0939532		0.108149
GSE40032	GSM983978	Carcinoma	27K									0.868266	0.772171		0.820218
GSE40032	GSM983979	Carcinoma	27K									0.400599	0.321782		0.361191
GSE40032	GSM983980	Carcinoma	27K									0.402572	0.282097		0.342335
GSE40032	GSM983981	Carcinoma	27K									0.279137	0.197279		0.238208
GSE40032	GSM983982	Carcinoma	27K									0.49779	0.529206		0.513498
GSE40032	GSM983983	Carcinoma	27K									0.362786	0.313137		0.337961
GSE40032	GSM983984	Carcinoma	27K									0.674419	0.442617		0.558518
GSE40032	GSM983985	Carcinoma	27K									0.38084	0.289251		0.335045
GSE40032	GSM983986	Carcinoma	27K									0.227085	0.118272		0.172679
GSE40032	GSM983987	Carcinoma	27K									0.587618	0.451492		0.519555
GSE40032	GSM983988	Carcinoma	27K									0.597835	0.538193		0.568014
GSE40032	GSM983989	Carcinoma	27K									0.619064	0.586508		0.602786
GSE40032	GSM983990	Carcinoma	27K									0.701217	0.60411		0.652663
GSE40032	GSM983991	Carcinoma	27K									0.61234	0.433704		0.523022
GSE40032	GSM983992	Carcinoma	27K									0.682775	0.616577		0.649676
GSE40032	GSM983993	Carcinoma	27K									0.839477	0.807348		0.823412
GSE40032	GSM983994	Carcinoma	27K									0.727292	0.639042		0.683167
GSE40032	GSM983995	Carcinoma	27K									0.58234	0.485322		0.533831
GSE40032	GSM983996	Carcinoma	27K									0.564094	0.398048		0.481071
GSE40032	GSM983997	Carcinoma	27K									0.389229	0.142472		0.265851
GSE40032	GSM983998	Carcinoma	27K									0.204259	0.0874025		0.145831
GSE40032	GSM983999	Carcinoma	27K									0.50635	0.297915		0.402133
GSE40032	GSM984000	Carcinoma	27K									0.36632	0.174111		0.270216
GSE40032	GSM984001	Carcinoma	27K									0.747284	0.577465		0.662375
GSE40032	GSM984002	Carcinoma	27K									0.284372	0.225252		0.254812
GSE40032	GSM984003	Carcinoma	27K									0.666667	0.558625		0.612646
GSE40032	GSM984004	Carcinoma	27K									0.578488	0.515708		0.547098
GSE40032	GSM984005	Carcinoma	27K									0.73745	0.577806		0.657628
GSE40032	GSM984006	Carcinoma	27K									0.185514	0.0884319		0.136973
GSE40032	GSM984007	Carcinoma	27K									0.433759	0.319842		0.3768
GSE40032	GSM984008	Carcinoma	27K									0.635619	0.509468		0.572544
GSE40032	GSM984009	Carcinoma	27K									0.607814	0.510389		0.559101
GSE40032	GSM984010	Carcinoma	27K									0.343419	0.210837		0.277128
GSE40032	GSM984011	Carcinoma	27K									0.670512	0.379535		0.525024
GSE40032	GSM984012	Carcinoma	27K									0.773835	0.745326		0.75958
GSE40032	GSM984013	Carcinoma	27K									0.591215	0.269881		0.430548
GSE40032	GSM984014	Carcinoma	27K									0.285015	0.153781		0.219398
GSE40032	GSM984015	Carcinoma	27K									0.267003	0.146942		0.206973
GSE40032	GSM984016	Carcinoma	27K									0.725693	0.655608		0.69065
GSE40032	GSM984017	Carcinoma	27K									0.569759	0.435523		0.502641
GSE40032	GSM984018	Carcinoma	27K									0.596267	0.552767		0.574517
GSE40032	GSM984019	Carcinoma	27K									0.447642	0.332481		0.390062
GSE40032	GSM984020	Carcinoma	27K									0.518928	0.48442		0.501674
GSE40032	GSM984021	Carcinoma	27K									0.52143	0.118379		0.319904
GSE40032	GSM984022	Carcinoma	27K									0.612944	0.594658		0.603801
GSE40032	GSM984023	Normal	27K									0.252754	0.236334		0.244544
GSE40032	GSM984024	Normal	27K									0.198161	0.132297		0.165229
GSE40032	GSM984025	Normal	27K									0.279395	0.225195		0.252295
GSE40032	GSM984026	Normal	27K									0.258772	0.204466		0.231619
GSE40032	GSM984027	Normal	27K									0.249853	0.159489		0.204671
GSE40032	GSM984028	Normal	27K									0.2713	0.165869		0.218585
GSE40032	GSM984029	Normal	27K									0.238581	0.136385		0.187483
GSE40032	GSM984030	Normal	27K									0.267665	0.161565		0.214615
GSE40032	GSM984031	Normal	27K									0.336546	0.182956		0.259751
GSE40032	GSM984032	Normal	27K									0.35782	0.176383		0.267101
GSE40032	GSM984033	Normal	27K									0.236565	0.125466		0.181015
GSE40032	GSM984034	Normal	27K									0.290909	0.202047		0.246478
GSE40032	GSM984035	Normal	27K									0.213802	0.119317		0.16656
GSE40032	GSM984036	Normal	27K									0.174709	0.0952094		0.134959
GSE40032	GSM984037	Normal	27K									0.191011	0.0982192		0.144615
GSE40032	GSM984038	Normal	27K									0.152393	0.0933954		0.122894
GSE40032	GSM984039	Normal	27K									0.184688	0.081761		0.133224
GSE40032	GSM984040	Normal	27K									0.130927	0.116871		0.123899
GSE40032	GSM984041	Normal	27K									0.236089	0.161145		0.198617
GSE40032	GSM984042	Normal	27K									0.17786	0.107846		0.142853
GSE40032	GSM984043	Normal	27K									0.164173	0.0863579		0.125266
GSE40032	GSM984044	Normal	27K									0.224583	0.135305		0.179944
GSE40032	GSM984045	Normal	27K									0.135386	0.0859073		0.110647

## Sheet: TableS3
	Training Set					Validation Set
Type	NE	EH	AH	EC	Sum	NE	EH	AH	EC	Sum
Participants	70	29	10	35	144	20	19	0	73	112
BE or tumor-adjacent endometrial tissue	44	26	5	30	105	0	0	0	0	0
AH or EC tissue	0	0	5	33	38	0	0	0	0	0
Tao brush	44	20	8	31	103	20	18	0	72	110
Pap brush	47	20	9	33	109	20	19	0	73	112
Sample total	135	66	27	127	355	40	37	0	145	222
NE, normal endometrium; EH, endometrial hyperplasia; AH, atypical hyperplasia; EC, endometrical cancer; BE, including NE and EH

## Sheet: TableS4
Normal endometrium (n=135)			Endometrial hyperplasia without atypia (n=66)			Atypical hyperplasia (n=27)			Endometrial cancer (n=127)
Sample Type	Methylation (ΔCt）		Sample Type	Methylation (ΔCt）		Sample Type	Methylation (ΔCt）		Sample Type	Methylation (ΔCt）
Normal endometrium	3.092		Hyperplasia endometrium	4.1937		Atypical hyperplasia endometrium	0.4		Primary Tumor	-1.63849
Normal endometrium	3.6789		Hyperplasia endometrium	3.7221		Atypical hyperplasia endometrium	-0.2		Primary Tumor	-1.13981
Normal endometrium	3.3584		Hyperplasia endometrium	1.7755		Atypical hyperplasia endometrium	1.4		Primary Tumor	-0.984051
Normal endometrium	2.2223		Hyperplasia endometrium	2.2152		Atypical hyperplasia endometrium	-0.5		Primary Tumor	-1.45628
Normal endometrium	2.2925		Hyperplasia endometrium	1.1192		Atypical hyperplasia endometrium	-0.5		Primary Tumor	-0.770878
Normal endometrium	1.0119		Hyperplasia endometrium	1.113		Solid Tissue Normal	2		Primary Tumor	-0.583462
Normal endometrium	0.1258		Hyperplasia endometrium	1.6716		Solid Tissue Normal	1		Primary Tumor	-1.08852
Normal endometrium	2.2113		Hyperplasia endometrium	1.8529		Solid Tissue Normal	2.5		Primary Tumor	-1.63187
Normal endometrium	2.0473		Hyperplasia endometrium	1.6356		Solid Tissue Normal	2.1		Primary Tumor	-0.657639
Normal endometrium	1.4488		Hyperplasia endometrium	1.6237		Solid Tissue Normal	3.1		Primary Tumor	-1.4115
Normal endometrium	2.5245		Hyperplasia endometrium	1.5636		Tao brush	3.2		Primary Tumor	-0.446413
Normal endometrium	1.8229		Hyperplasia endometrium	-1.1653		Tao brush	2		Primary Tumor	-1.19768
Normal endometrium	-0.4068		Hyperplasia endometrium	2.7795		Tao brush	-0.7		Primary Tumor	-0.418085
Normal endometrium	2.3675		Hyperplasia endometrium	1.8013		Tao brush	3.2		Primary Tumor	-1.11467
Normal endometrium	1.0037		Hyperplasia endometrium	3.0729		Tao brush	0.7		Primary Tumor	-0.80648
Normal endometrium	1.1434		Hyperplasia endometrium	2.4611		Tao brush	3		Primary Tumor	-0.773216
Normal endometrium	-0.7294		Hyperplasia endometrium	0.8596		Tao brush	2.4		Primary Tumor	-0.328899
Normal endometrium	-0.6084		Hyperplasia endometrium	1.9635		Tao brush	0.85		Primary Tumor	2.45149
Normal endometrium	1.3094		Hyperplasia endometrium	1.5523		Pap brush	4.7		Primary Tumor	-1.8475
Normal endometrium	2.2061		Hyperplasia endometrium	1.6442		Pap brush	4.3		Primary Tumor	0.8127
Normal endometrium	1.328		Hyperplasia endometrium	0.9		Pap brush	4.4		Primary Tumor	-1.2157
Normal endometrium	1.3951		Hyperplasia endometrium	0.9		Pap brush	0.2		Primary Tumor	3.4275
Normal endometrium	1.6468		Hyperplasia endometrium	1.8		Pap brush	5.9		Primary Tumor	-0.4445
Normal endometrium	2.0591		Hyperplasia endometrium	1.8		Pap brush	2.9		Primary Tumor	-1.1698
Normal endometrium	2.2988		Hyperplasia endometrium	-0.4		Pap brush	4.6		Primary Tumor	-1.3342
Normal endometrium	0.8918		Hyperplasia endometrium	1.1		Pap brush	3.5		Primary Tumor	0.9041
Normal endometrium	-0.4197		Tao brush	5.8		Pap brush	5.36		Primary Tumor	0.2793
Normal endometrium	1.5098		Tao brush	3.5					Primary Tumor	0.8829
Normal endometrium	1.1463		Tao brush	2.8					Primary Tumor	-1.7897
Normal endometrium	1.891		Tao brush	1.7188					Primary Tumor	-0.5991
Normal endometrium	2.2		Tao brush	2.8					Primary Tumor	0.5594
Normal endometrium	2.5		Tao brush	1.6					Primary Tumor	-0.4404
Normal endometrium	1.6		Tao brush	3.2					Primary Tumor	-0.7869
Normal endometrium	1.6		Tao brush	1					Solid Tissue Normal	1.3
Normal endometrium	1.4		Tao brush	1.9					Solid Tissue Normal	0.8
Normal endometrium	1		Tao brush	2.1					Solid Tissue Normal	0.9
Normal endometrium	1.7		Tao brush	2.1					Solid Tissue Normal	1.9
Normal endometrium	1.9		Tao brush	1.1					Solid Tissue Normal	1.2
Normal endometrium	-0.2		Tao brush	1.3					Solid Tissue Normal	1.3
Normal endometrium	0.3		Tao brush	1.59					Solid Tissue Normal	2.1
Normal endometrium	1.7		Tao brush	2					Solid Tissue Normal	2.8
Normal endometrium	1.4		Tao brush	2.41					Solid Tissue Normal	-0.4
Normal endometrium	1.6		Tao brush	2.9					Solid Tissue Normal	0.8
Normal endometrium	3.6		Tao brush	2.2					Solid Tissue Normal	1.6
Tao brush	6.4		Tao brush	2.8					Solid Tissue Normal	1.2
Tao brush	1.3		Tao brush	6.1					Solid Tissue Normal	1.9
Tao brush	3.6		Pap brush	5					Solid Tissue Normal	2.9
Tao brush	1.9		Pap brush	5					Solid Tissue Normal	3.4
Tao brush	2.3		Pap brush	6.4					Solid Tissue Normal	1.3
Tao brush	6.9		Pap brush	4.4371					Solid Tissue Normal	1.2
Tao brush	5		Pap brush	5.6					Solid Tissue Normal	1.2
Tao brush	2.8		Pap brush	4.1					Solid Tissue Normal	3
Tao brush	2.4		Pap brush	5.8					Solid Tissue Normal	1.2
Tao brush	4.9		Pap brush	4.9					Solid Tissue Normal	0.1
Tao brush	1.3		Pap brush	5.7					Solid Tissue Normal	-0.6
Tao brush	3.5		Pap brush	3.8					Solid Tissue Normal	-0.68
Tao brush	3.6		Pap brush	3.2					Solid Tissue Normal	1.68
Tao brush	6.3		Pap brush	4.6					Solid Tissue Normal	-0.6
Tao brush	5.2		Pap brush	2.8					Solid Tissue Normal	2.1
Tao brush	2.2		Pap brush	4.85					Solid Tissue Normal	0.56
Tao brush	2.6		Pap brush	5.65					Solid Tissue Normal	0.81
Tao brush	1.4		Pap brush	5.79					Solid Tissue Normal	1.55
Tao brush	1.3		Pap brush	5.3					Solid Tissue Normal	3.1
Tao brush	1.5		Pap brush	6.3					Tao brush	0.5
Tao brush	1.7		Pap brush	7.3					Tao brush	0.7
Tao brush	2.1		Pap brush	5.49					Tao brush	-1.3
Tao brush	2.3								Tao brush	1.2
Tao brush	3.8								Tao brush	0.4
Tao brush	3.4								Tao brush	-0.5
Tao brush	2.8								Tao brush	1.6
Tao brush	2.1								Tao brush	3.7
Tao brush	2.2								Tao brush	-1.2
Tao brush	2.2								Tao brush	2.3
Tao brush	4.1								Tao brush	-0.7
Tao brush	2.1								Tao brush	0.3
Tao brush	9.3								Tao brush	4.1
Tao brush	3.8								Tao brush	0.8
Tao brush	10.3								Tao brush	-0.1
Tao brush	2.19								Tao brush	1.9
Tao brush	2.5								Tao brush	1.3
Tao brush	1.9								Tao brush	-0.1
Tao brush	3.3								Tao brush	2.7
Tao brush	0.6								Tao brush	4.2
Tao brush	3.6								Tao brush	3.4
Tao brush	1.3								Tao brush	1
Tao brush	1.9								Tao brush	-0.1
Tao brush	4.1								Tao brush	1.5
Tao brush	2.1								Tao brush	0.5
Pap brush	6.7								Tao brush	0.5
Pap brush	5.5								Tao brush	0.6
Pap brush	4.2								Tao brush	0.1
Pap brush	5.3								Tao brush	1.55
Pap brush	5.5								Tao brush	1.31
Pap brush	5.7								Tao brush	-0.1
Pap brush	6.5								Pap brush	1.8
Pap brush	4.6								Pap brush	1
Pap brush	5.8								Pap brush	1.1
Pap brush	5.2								Pap brush	2
Pap brush	5.6								Pap brush	1
Pap brush	3.7								Pap brush	1.1
Pap brush	4.8								Pap brush	3.9
Pap brush	3.9								Pap brush	5.6
Pap brush	3.5								Pap brush	-1
Pap brush	5.2								Pap brush	2.4
Pap brush	3.2								Pap brush	-1
Pap brush	5.7								Pap brush	1.2
Pap brush	3.4								Pap brush	3.7
Pap brush	3.1								Pap brush	5.3
Pap brush	4.7								Pap brush	4.6
Pap brush	4.2								Pap brush	3.5
Pap brush	6								Pap brush	3.7
Pap brush	4.2								Pap brush	0.2
Pap brush	2.6								Pap brush	1.1
Pap brush	5.9								Pap brush	4
Pap brush	4.7								Pap brush	5
Pap brush	4.1								Pap brush	1.2
Pap brush	5.1								Pap brush	2.7
Pap brush	2.9								Pap brush	3.2
Pap brush	4.9								Pap brush	-0.4
Pap brush	2.9								Pap brush	2.4
Pap brush	5.2								Pap brush	0.5
Pap brush	5.2								Pap brush	0.8
Pap brush	5.4								Pap brush	0.2
Pap brush	5.72								Pap brush	0.2
Pap brush	4.03								Pap brush	4.02
Pap brush	4.54								Pap brush	4.28
Pap brush	4.31								Pap brush	8.3
Pap brush	5.09
Pap brush	4.96
Pap brush	4.51
Pap brush	5.56
Pap brush	3.52
Pap brush	4.3
Pap brush	4.42
Pap brush	5.19

## Sheet: TableS5
Normal Group (n=77)				Cancer Group (n=145)
Sample Type	Type	Methylation (ΔCt）		Sample Type	Type	Methylation (ΔCt）
Pap brush	NE	4.2415		Tao brush	EC	-0.77
Pap brush	NE	6.1697		Tao brush	EC	-0.33
Pap brush	NE	4.957		Tao brush	EC	-1.4
Pap brush	NE	6.0185		Tao brush	EC	0.42
Pap brush	NE	4.295		Tao brush	EC	0.98
Pap brush	NE	6.4147		Tao brush	EC	-0.06
Pap brush	NE	3.0674		Tao brush	EC	-1.12
Pap brush	NE	3.1205		Tao brush	EC	-0.44
Pap brush	NE	5.4055		Tao brush	EC	-0.34
Pap brush	NE	5.3356		Tao brush	EC	0.15
Pap brush	NE	5.4006		Tao brush	EC	-2.46
Pap brush	NE	3.2707		Tao brush	EC	-1.88
Pap brush	NE	3.3337		Tao brush	EC	-0.7
Pap brush	NE	5.1021		Tao brush	EC	-0.94
Pap brush	NE	1.9198		Tao brush	EC	-1.96
Pap brush	NE	1.8558		Tao brush	EC	1.52
Pap brush	NE	5.1981		Tao brush	EC	-0.63
Pap brush	NE	4.6313		Tao brush	EC	-0.03
Pap brush	NE	4.0091		Tao brush	EC	0.02
Pap brush	NE	3.2802		Tao brush	EC	-0.19
Tao brush	NE	4.5628		Tao brush	EC	-0.6
Tao brush	NE	4.7392		Tao brush	EC	-1.25
Tao brush	NE	5.1304		Tao brush	EC	0.48
Tao brush	NE	3.0652		Tao brush	EC	-1.6
Tao brush	NE	3.0828		Tao brush	EC	0.62
Tao brush	NE	4.489		Tao brush	EC	-2.08
Tao brush	NE	6.3695		Tao brush	EC	-0.33
Tao brush	NE	3.9902		Tao brush	EC	-0.12
Tao brush	NE	4.3834		Tao brush	EC	-2.06
Tao brush	NE	5.2921		Tao brush	EC	0.25
Tao brush	NE	3.9544		Tao brush	EC	2.9
Tao brush	NE	2.3056		Tao brush	EC	0.39
Tao brush	NE	1.2473		Tao brush	EC	-0.18
Tao brush	NE	1.9636		Tao brush	EC	-0.72
Tao brush	NE	4.4102		Tao brush	EC	-1.45
Tao brush	NE	1.0966		Tao brush	EC	0.53
Tao brush	NE	3.4309		Tao brush	EC	-2.04
Tao brush	NE	3.3452		Tao brush	EC	-1.68
Tao brush	NE	4.4796		Tao brush	EC	-1.69
Tao brush	NE	3.7139		Tao brush	EC	-0.03
Pap brush	EH	3.3452		Tao brush	EC	1.67
Pap brush	EH	4.4796		Tao brush	EC	-0.87
Pap brush	EH	3.7139		Tao brush	EC	-1.33
Pap brush	EH	2.9591		Tao brush	EC	0.17
Pap brush	EH	4.4331		Tao brush	EC	-0.52
Pap brush	EH	6.3925		Tao brush	EC	0.07
Pap brush	EH	4.6567		Tao brush	EC	2.77
Pap brush	EH	4.8889		Tao brush	EC	2.81
Pap brush	EH	3.019		Tao brush	EC	-1.04
Pap brush	EH	1.8452		Tao brush	EC	0.13
Pap brush	EH	4.566		Tao brush	EC	0.1
Pap brush	EH	3.7095		Tao brush	EC	1.57
Pap brush	EH	5.4249		Tao brush	EC	1.52
Pap brush	EH	7.7526		Tao brush	EC	0.41
Pap brush	EH	5.001		Tao brush	EC	2.11
Pap brush	EH	4.6658		Tao brush	EC	-0.94
Pap brush	EH	6.0011		Tao brush	EC	0.85
Pap brush	EH	5.0301		Tao brush	EC	-0.64
Pap brush	EH	5.2431		Tao brush	EC	0.13
Tao brush	EH	2.8863		Tao brush	EC	-1.16
Tao brush	EH	2.9969		Tao brush	EC	0.53
Tao brush	EH	2.7896		Tao brush	EC	0.54
Tao brush	EH	3.9433		Tao brush	EC	1.48
Tao brush	EH	3.8495		Tao brush	EC	0.24
Tao brush	EH	4.2792		Tao brush	EC	-0.42
Tao brush	EH	4.1128		Tao brush	EC	1.16
Tao brush	EH	1.9605		Tao brush	EC	1.21
Tao brush	EH	2.0831		Tao brush	EC	0.1
Tao brush	EH	2.659		Tao brush	EC	0.76
Tao brush	EH	0.6444		Tao brush	EC	0.43
Tao brush	EH	2.3317		Tao brush	EC	0.56
Tao brush	EH	2.5131		Tao brush	EC	2.28
Tao brush	EH	1.7666		Pap brush	EC	3.22
Tao brush	EH	2.8467		Pap brush	EC	5.79
Tao brush	EH	2.6691		Pap brush	EC	0.36
Tao brush	EH	2.5233		Pap brush	EC	1.99
Tao brush	EH	2.07		Pap brush	EC	0.4
				Pap brush	EC	3.28
				Pap brush	EC	0.11
				Pap brush	EC	0.26
				Pap brush	EC	2.52
				Pap brush	EC	1.8
				Pap brush	EC	-3.03
				Pap brush	EC	2.14
				Pap brush	EC	0.99
				Pap brush	EC	-2.01
				Pap brush	EC	-0.09
				Pap brush	EC	-1.41
				Pap brush	EC	2.32
				Pap brush	EC	0.18
				Pap brush	EC	-0.08
				Pap brush	EC	2.41
				Pap brush	EC	0.55
				Pap brush	EC	-0.22
				Pap brush	EC	0.05
				Pap brush	EC	-0.44
				Pap brush	EC	3.72
				Pap brush	EC	-1.64
				Pap brush	EC	3.1
				Pap brush	EC	1.62
				Pap brush	EC	0.54
				Pap brush	EC	2.27
				Pap brush	EC	-1.16
				Pap brush	EC	-1.05
				Pap brush	EC	1.3
				Pap brush	EC	0.85
				Pap brush	EC	-0.93
				Pap brush	EC	3.53
				Pap brush	EC	-1.84
				Pap brush	EC	0.29
				Pap brush	EC	0.1
				Pap brush	EC	3.76
				Pap brush	EC	3.82
				Pap brush	EC	0.59
				Pap brush	EC	0.12
				Pap brush	EC	-0.89
				Pap brush	EC	3.35
				Pap brush	EC	1.61
				Pap brush	EC	1.3
				Pap brush	EC	3.29
				Pap brush	EC	-0.28
				Pap brush	EC	1.53
				Pap brush	EC	3.03
				Pap brush	EC	2.09
				Pap brush	EC	2.52
				Pap brush	EC	1.95
				Pap brush	EC	2.57
				Pap brush	EC	3.16
				Pap brush	EC	-1.17
				Pap brush	EC	2.68
				Pap brush	EC	0.11
				Pap brush	EC	0.81
				Pap brush	EC	-0.75
				Pap brush	EC	4.2
				Pap brush	EC	1.02
				Pap brush	EC	4.57
				Pap brush	EC	2.41
				Pap brush	EC	1.59
				Pap brush	EC	1.92
				Pap brush	EC	3.03
				Pap brush	EC	0.89
				Pap brush	EC	3.34
				Pap brush	EC	1.97
				Pap brush	EC	0.83
				Pap brush	EC	3.05
